# Supplementary material for: Acetonitrile­bis­(2,9-dimethyl-1,10-phen­an­throline)copper(II) bis­(tetra­fluorido­borate)
Source: Acta Crystallogr Sect E Struct Rep Online. 2010 Oct 23;66(Pt 11):m1449. doi: 10.1107/S1600536810042285 (PMC3009076; doi:10.1107/S1600536810042285)
Supplement: Supplementary file 1 [file e-66-m1449-sup1.cif]

##############################################################################
###                                                                        ###
###        Electronic paper (Acta Crystallographica Section E)             ###
###                                                                        ###
##############################################################################
#                                                                            #
# This CIF contains the data in a paper accepted for publication in Acta     #
# Crystallographica Section E. It conforms to the requirements of Notes      #
# for Authors for Section E, and has been peer reviewed under the auspices   #
# of the IUCr Commission on Journals.                                        #
#                                                                            #
# Full details of the Crystallographic Information File format               #
# are given in the paper "The Crystallographic Information File (CIF):       #
# a New Standard Archive File for Crystallography" by S. R. Hall, F. H.      #
# Allen and I. D. Brown [Acta Cryst. (1991), A47, 655-685].                  #
#                                                                            #
# The current version of the core CIF dictionary is obtainable from          #
# ftp://ftp.iucr.org/pub/cif_core.dic. The current version number is 2.4.    #
#                                                                            #
# Software is freely available for graphical display of the structure(s) in  #
# this CIF.  For information consult the CIF home page http://www.iucr.org/  #
# cif/home.html                                                              #
#                                                                            #
# This file may be used for bona fide research purposes within the           #
# scientific community so long as proper attribution is given to the journal # 
# article from which it was obtained.                                        #
#                                                                            #
##############################################################################
                                             
data_I
_audit_creation_method     SHELXL-97
_chemical_name_systematic
;
Acetonitrilebis(2,9-dimethyl-1,10-phenanthroline)copper(II)
bis(tetrafluoridoborate)
;
_chemical_name_common
                      'Acetonitrilebis(neocuproine)copper(II) tetrafluoroborate'
_chemical_formula_moiety     'C30 H27 Cu N5 2+, 2(B F4 -)'
_chemical_formula_sum     'C30 H27 B2 Cu F8 N5'
_chemical_formula_iupac     '[Cu (C2 H3 N) (C12 H12 N2)2] (B F4)2'
_chemical_formula_weight     694.72
_chemical_melting_point     573
_symmetry_cell_setting     monoclinic
_symmetry_space_group_name_H-M     'P 21/c'
_symmetry_space_group_name_Hall     '-P 2ybc'
loop_
    _symmetry_equiv_pos_as_xyz
    'x, y, z'
    '-x, y+1/2, -z+1/2'
    '-x, -y, -z'
    'x, -y-1/2, z-1/2'
_cell_length_a     14.7973(3)
_cell_length_b     18.5356(3)
_cell_length_c     22.5770(4)
_cell_angle_alpha     90.00
_cell_angle_beta     105.2524(18)
_cell_angle_gamma     90.00
_cell_volume     5974.23(19)
_cell_formula_units_Z     8
_cell_measurement_reflns_used     19467
_cell_measurement_theta_min     4.2698
_cell_measurement_theta_max     32.5963
_cell_measurement_temperature     293(2)
_exptl_crystal_description     'block'
_exptl_crystal_colour     'green'
_exptl_crystal_size_max     0.20
_exptl_crystal_size_mid     0.20
_exptl_crystal_size_min     0.15
_exptl_crystal_density_diffrn     1.545
_exptl_crystal_density_meas     ?
_exptl_crystal_density_method     'not measured'
_exptl_crystal_F_000     2824
_exptl_absorpt_coefficient_mu     0.812
_exptl_absorpt_correction_type     multi-scan
_exptl_absorpt_process_details
;
(Crysalis RED; Oxford Diffraction, 2006)
;
_exptl_absorpt_correction_T_min     0.76495
_exptl_absorpt_correction_T_max     1.00000
_exptl_special_details
;
;
_diffrn_ambient_temperature     293(2)
_diffrn_radiation_type     MoK\a
_diffrn_radiation_wavelength     0.71073
_diffrn_radiation_source     'fine-focus sealed tube'
_diffrn_radiation_monochromator     graphite
_diffrn_measurement_device_type     'Oxford Diffraction Sapphire 3'
_diffrn_measurement_method     '\w scans'
_diffrn_detector_area_resol_mean     ?
_diffrn_reflns_number     40609
_diffrn_reflns_av_R_equivalents     0.0259
_diffrn_reflns_av_sigmaI/netI     0.0493
_diffrn_reflns_theta_min     4.28
_diffrn_reflns_theta_max     32.67
_diffrn_reflns_theta_full     32.67
_diffrn_measured_fraction_theta_max     0.895
_diffrn_measured_fraction_theta_full     0.895
_diffrn_reflns_limit_h_min     -21
_diffrn_reflns_limit_h_max     19
_diffrn_reflns_limit_k_min     -22
_diffrn_reflns_limit_k_max     28
_diffrn_reflns_limit_l_min     -31
_diffrn_reflns_limit_l_max     34
_diffrn_standards_number     0
_diffrn_standards_interval_count     0
_diffrn_standards_interval_time     0
_diffrn_standards_decay_%     0
_refine_special_details
;
Refinement of <i>F</i>^2^ against ALL reflections. The weighted <i>R</i>-factor
<i>wR</i> and goodness of fit <i>S</i> are based on <i>F</i>^2^, conventional
<i>R</i>-factors <i>R</i> are based on <i>F</i>, with <i>F</i> set to zero for
negative <i>F</i>^2^. The threshold expression of <i>F</i>^2^ >
\s(<i>F</i>^2^) is used only for calculating <i>R</i>-factors(gt) <i>etc</i>.
and is not relevant to the choice of reflections for refinement.
<i>R</i>-factors based on <i>F</i>^2^ are statistically about twice as large
as those based on <i>F</i>, and <i>R</i>- factors based on ALL data will be
even larger.
;
_reflns_number_total     19629
_reflns_number_gt     13249
_reflns_threshold_expression     I>2\s(I)
_refine_ls_structure_factor_coef     Fsqd
_refine_ls_matrix_type     full
_refine_ls_R_factor_all     0.0797
_refine_ls_R_factor_gt     0.0457
_refine_ls_wR_factor_gt     0.1121
_refine_ls_wR_factor_ref     0.1217
_refine_ls_goodness_of_fit_ref     1.065
_refine_ls_restrained_S_all     1.064
_refine_ls_number_reflns     19629
_refine_ls_number_parameters     855
_refine_ls_number_restraints     30
_refine_ls_hydrogen_treatment     constr
_refine_ls_weighting_scheme     calc
_refine_ls_weighting_details
         'calc w=1/[\s^2^(Fo^2^)+(0.0659P)^2^+0.0840P] where P=(Fo^2^+2Fc^2^)/3'
_atom_sites_solution_hydrogens     geom
_atom_sites_solution_primary     direct
_atom_sites_solution_secondary     difmap
_refine_ls_shift/su_max     0.002
_refine_ls_shift/su_mean     0.000
_refine_diff_density_max     1.062
_refine_diff_density_min     -0.877
_refine_ls_extinction_method     none
_refine_ls_extinction_coef     ?
loop_
    _atom_type_symbol
    _atom_type_description
    _atom_type_scat_dispersion_real
    _atom_type_scat_dispersion_imag
    _atom_type_scat_source
    'C' 'C' 0.0033 0.0016
                         'International Tables Vol C Tables 4.2.6.8 and 6.1.1.4'
    'H' 'H' 0.0000 0.0000
                         'International Tables Vol C Tables 4.2.6.8 and 6.1.1.4'
    'N' 'N' 0.0061 0.0033
                         'International Tables Vol C Tables 4.2.6.8 and 6.1.1.4'
    'Cu' 'Cu' 0.3201 1.2651
                         'International Tables Vol C Tables 4.2.6.8 and 6.1.1.4'
    'B' 'B' 0.0013 0.0007
                         'International Tables Vol C Tables 4.2.6.8 and 6.1.1.4'
    'F' 'F' 0.0171 0.0103
                         'International Tables Vol C Tables 4.2.6.8 and 6.1.1.4'
_computing_data_collection     'CrysAlis CCD (Oxford Diffraction, 2006)'
_computing_cell_refinement     'CrysAlis RED (Oxford Diffraction, 2006)'
_computing_data_reduction     'CrysAlis RED (Oxford Diffraction, 2006)'
_computing_structure_solution     'SHELXS97 (Sheldrick, 2008)'
_computing_structure_refinement     'SHELXL97 (Sheldrick, 2008)'
_computing_molecular_graphics     'ORTEP-3 (Farrugia, 1997)'
_computing_publication_material     'publCIF (Westrip, 2010)'
loop_
    _atom_site_type_symbol
    _atom_site_label
    _atom_site_fract_x
    _atom_site_fract_y
    _atom_site_fract_z
    _atom_site_U_iso_or_equiv
    _atom_site_adp_type
    _atom_site_calc_flag
    _atom_site_refinement_flags
    _atom_site_occupancy
    _atom_site_disorder_assembly
    _atom_site_disorder_group
    Cu Cu1 0.084941(15) 0.276621(12) 0.343942(10) 0.01537(6) Uani d . 1 . .
    N N1 -0.00314(10) 0.21950(8) 0.27929(7) 0.0154(3) Uani d . 1 . .
    N N2 -0.03933(11) 0.33834(8) 0.33783(7) 0.0162(3) Uani d . 1 . .
    N N3 0.10759(11) 0.20701(8) 0.41990(7) 0.0171(3) Uani d . 1 . .
    N N4 0.18867(11) 0.33074(8) 0.40062(7) 0.0169(3) Uani d . 1 . .
    N N5 0.15524(13) 0.29072(10) 0.27572(8) 0.0279(4) Uani d . 1 . .
    C C1 0.01772(13) 0.15984(10) 0.25236(8) 0.0183(4) Uani d . 1 . .
    C C2 -0.04581(14) 0.13204(11) 0.19916(9) 0.0219(4) Uani d . 1 . .
    H H2 -0.0298 0.0913 0.1801 0.026 Uiso calc R 1 . .
    C C3 -0.13060(14) 0.16454(11) 0.17550(9) 0.0217(4) Uani d . 1 . .
    H H3 -0.1723 0.1458 0.1406 0.026 Uiso calc R 1 . .
    C C4 -0.15453(13) 0.22663(10) 0.20424(8) 0.0182(3) Uani d . 1 . .
    C C5 -0.24262(14) 0.26302(11) 0.18386(9) 0.0229(4) Uani d . 1 . .
    H H5 -0.2866 0.2465 0.1491 0.028 Uiso calc R 1 . .
    C C6 -0.26277(14) 0.32106(11) 0.21441(9) 0.0235(4) Uani d . 1 . .
    H H6 -0.3205 0.3438 0.2004 0.028 Uiso calc R 1 . .
    C C7 -0.19627(13) 0.34786(10) 0.26804(8) 0.0187(4) Uani d . 1 . .
    C C8 -0.21440(14) 0.40614(10) 0.30333(9) 0.0215(4) Uani d . 1 . .
    H H8 -0.2723 0.4291 0.2925 0.026 Uiso calc R 1 . .
    C C9 -0.14640(14) 0.42887(10) 0.35361(9) 0.0214(4) Uani d . 1 . .
    H H9 -0.1581 0.4676 0.3767 0.026 Uiso calc R 1 . .
    C C10 -0.05858(13) 0.39375(10) 0.37051(8) 0.0180(3) Uani d . 1 . .
    C C11 -0.10760(12) 0.31515(9) 0.28789(8) 0.0154(3) Uani d . 1 . .
    C C12 -0.08763(12) 0.25267(10) 0.25616(8) 0.0151(3) Uani d . 1 . .
    C C13 0.10864(14) 0.12258(11) 0.27908(9) 0.0222(4) Uani d . 1 . .
    H H13A 0.1407 0.1458 0.3168 0.033 Uiso calc R 1 . .
    H H13B 0.1467 0.1249 0.2506 0.033 Uiso calc R 1 . .
    H H13C 0.0971 0.0730 0.2871 0.033 Uiso calc R 1 . .
    C C14 0.01427(14) 0.41765(11) 0.42699(9) 0.0239(4) Uani d . 1 . .
    H H14A 0.0429 0.3761 0.4497 0.036 Uiso calc R 1 . .
    H H14B -0.0148 0.4464 0.4522 0.036 Uiso calc R 1 . .
    H H14C 0.0612 0.4457 0.4152 0.036 Uiso calc R 1 . .
    C C15 0.06095(15) 0.14918(11) 0.43189(9) 0.0229(4) Uani d . 1 . .
    C C16 0.09939(18) 0.10427(12) 0.48283(10) 0.0308(5) Uani d . 1 . .
    H H16 0.0668 0.0636 0.4896 0.037 Uiso calc R 1 . .
    C C17 0.18394(18) 0.12024(12) 0.52207(9) 0.0320(5) Uani d . 1 . .
    H H17 0.2095 0.0900 0.5551 0.038 Uiso calc R 1 . .
    C C18 0.23232(15) 0.18202(11) 0.51279(9) 0.0248(4) Uani d . 1 . .
    C C19 0.31869(16) 0.20535(13) 0.55351(9) 0.0303(5) Uani d . 1 . .
    H H19 0.3467 0.1775 0.5877 0.036 Uiso calc R 1 . .
    C C20 0.35999(15) 0.26690(13) 0.54312(9) 0.0311(5) Uani d . 1 . .
    H H20 0.4167 0.2804 0.5699 0.037 Uiso calc R 1 . .
    C C21 0.31817(13) 0.31238(11) 0.49134(9) 0.0237(4) Uani d . 1 . .
    C C22 0.35496(14) 0.37909(13) 0.48009(10) 0.0293(5) Uani d . 1 . .
    H H22 0.4111 0.3955 0.5057 0.035 Uiso calc R 1 . .
    C C23 0.30806(15) 0.41974(12) 0.43140(11) 0.0290(5) Uani d . 1 . .
    H H23 0.3319 0.4645 0.4246 0.035 Uiso calc R 1 . .
    C C24 0.22373(14) 0.39501(11) 0.39107(9) 0.0228(4) Uani d . 1 . .
    C C25 0.23381(13) 0.29031(10) 0.45008(8) 0.0182(4) Uani d . 1 . .
    C C26 0.19076(13) 0.22427(10) 0.46050(8) 0.0184(4) Uani d . 1 . .
    C C27 -0.03382(16) 0.13256(12) 0.39053(10) 0.0299(5) Uani d . 1 . .
    H H27A -0.0669 0.1768 0.3776 0.045 Uiso calc R 1 . .
    H H27B -0.0684 0.1037 0.4123 0.045 Uiso calc R 1 . .
    H H27C -0.0268 0.1065 0.3552 0.045 Uiso calc R 1 . .
    C C28 0.17413(17) 0.43980(12) 0.33721(11) 0.0323(5) Uani d . 1 . .
    H H28A 0.2048 0.4347 0.3049 0.048 Uiso calc R 1 . .
    H H28B 0.1754 0.4895 0.3493 0.048 Uiso calc R 1 . .
    H H28C 0.1103 0.4239 0.3229 0.048 Uiso calc R 1 . .
    C C29 0.17157(15) 0.30088(12) 0.22990(10) 0.0259(4) Uani d . 1 . .
    C C30 0.19169(18) 0.31546(13) 0.17158(10) 0.0340(5) Uani d . 1 . .
    H H30A 0.1536 0.3549 0.1516 0.051 Uiso calc R 1 . .
    H H30B 0.1781 0.2733 0.1460 0.051 Uiso calc R 1 . .
    H H30C 0.2566 0.3278 0.1785 0.051 Uiso calc R 1 . .
    Cu Cu2 0.389985(16) 0.691709(13) 0.105797(10) 0.01934(6) Uani d . 1 . .
    N N6 0.40860(12) 0.80441(10) 0.10026(7) 0.0220(3) Uani d . 1 . .
    N N7 0.27073(11) 0.71383(9) 0.04267(7) 0.0196(3) Uani d . 1 . .
    N N8 0.47331(11) 0.63926(9) 0.05485(7) 0.0179(3) Uani d . 1 . .
    N N9 0.49699(12) 0.66233(9) 0.17556(7) 0.0220(3) Uani d . 1 . .
    N N10 0.30781(12) 0.63636(10) 0.15327(9) 0.0301(4) Uani d . 1 . .
    C C31 0.47989(15) 0.84849(12) 0.12578(9) 0.0258(4) Uani d . 1 . .
    C C32 0.46991(17) 0.92389(13) 0.12152(10) 0.0329(5) Uani d . 1 . .
    H H32 0.5195 0.9534 0.1414 0.040 Uiso calc R 1 . .
    C C33 0.38771(17) 0.95422(12) 0.08832(10) 0.0312(5) Uani d . 1 . .
    H H33 0.3813 1.0041 0.0858 0.037 Uiso calc R 1 . .
    C C34 0.31299(16) 0.90937(11) 0.05798(9) 0.0250(4) Uani d . 1 . .
    C C35 0.22656(17) 0.93593(12) 0.01946(10) 0.0291(5) Uani d . 1 . .
    H H35 0.2177 0.9854 0.0141 0.035 Uiso calc R 1 . .
    C C36 0.15750(16) 0.89042(12) -0.00933(9) 0.0281(4) Uani d . 1 . .
    H H36 0.1019 0.9090 -0.0340 0.034 Uiso calc R 1 . .
    C C37 0.16900(14) 0.81373(11) -0.00228(9) 0.0237(4) Uani d . 1 . .
    C C38 0.10079(15) 0.76359(13) -0.03216(10) 0.0291(5) Uani d . 1 . .
    H H38 0.0435 0.7795 -0.0567 0.035 Uiso calc R 1 . .
    C C39 0.11933(15) 0.69138(12) -0.02494(10) 0.0281(4) Uani d . 1 . .
    H H39 0.0747 0.6581 -0.0450 0.034 Uiso calc R 1 . .
    C C40 0.20568(14) 0.66717(11) 0.01275(9) 0.0231(4) Uani d . 1 . .
    C C41 0.25367(14) 0.78642(10) 0.03519(9) 0.0201(4) Uani d . 1 . .
    C C42 0.32663(14) 0.83454(11) 0.06588(9) 0.0209(4) Uani d . 1 . .
    C C43 0.57260(16) 0.81640(14) 0.15865(11) 0.0346(5) Uani d . 1 . .
    H H43A 0.5715 0.8030 0.1995 0.052 Uiso calc R 1 . .
    H H43B 0.6213 0.8512 0.1606 0.052 Uiso calc R 1 . .
    H H43C 0.5844 0.7744 0.1369 0.052 Uiso calc R 1 . .
    C C44 0.22558(15) 0.58754(11) 0.01864(11) 0.0288(5) Uani d . 1 . .
    H H44A 0.2917 0.5800 0.0348 0.043 Uiso calc R 1 . .
    H H44B 0.2050 0.5652 -0.0210 0.043 Uiso calc R 1 . .
    H H44C 0.1928 0.5666 0.0459 0.043 Uiso calc R 1 . .
    C C45 0.46565(14) 0.63376(11) -0.00539(9) 0.0214(4) Uani d . 1 . .
    C C46 0.52727(15) 0.59019(11) -0.02811(9) 0.0244(4) Uani d . 1 . .
    H H46 0.5192 0.5858 -0.0702 0.029 Uiso calc R 1 . .
    C C47 0.59841(15) 0.55459(11) 0.01151(10) 0.0258(4) Uani d . 1 . .
    H H47 0.6391 0.5261 -0.0035 0.031 Uiso calc R 1 . .
    C C48 0.61049(13) 0.56075(10) 0.07503(10) 0.0217(4) Uani d . 1 . .
    C C49 0.68461(14) 0.52621(11) 0.11996(11) 0.0281(5) Uani d . 1 . .
    H H49 0.7267 0.4967 0.1072 0.034 Uiso calc R 1 . .
    C C50 0.69392(14) 0.53596(11) 0.18022(11) 0.0300(5) Uani d . 1 . .
    H H50 0.7417 0.5121 0.2085 0.036 Uiso calc R 1 . .
    C C51 0.63208(14) 0.58223(11) 0.20202(10) 0.0251(4) Uani d . 1 . .
    C C52 0.64206(16) 0.59802(12) 0.26422(10) 0.0325(5) Uani d . 1 . .
    H H52 0.6896 0.5765 0.2943 0.039 Uiso calc R 1 . .
    C C53 0.58196(18) 0.64482(13) 0.28023(10) 0.0344(5) Uani d . 1 . .
    H H53 0.5893 0.6557 0.3214 0.041 Uiso calc R 1 . .
    C C54 0.50824(16) 0.67732(12) 0.23509(9) 0.0279(5) Uani d . 1 . .
    C C55 0.55759(13) 0.61575(10) 0.15911(9) 0.0195(4) Uani d . 1 . .
    C C56 0.54592(13) 0.60427(10) 0.09476(9) 0.0179(3) Uani d . 1 . .
    C C57 0.39157(16) 0.67533(13) -0.05023(9) 0.0297(5) Uani d . 1 . .
    H H57A 0.3345 0.6479 -0.0606 0.045 Uiso calc R 1 . .
    H H57B 0.4116 0.6844 -0.0867 0.045 Uiso calc R 1 . .
    H H57C 0.3810 0.7204 -0.0322 0.045 Uiso calc R 1 . .
    C C58 0.44347(19) 0.72961(14) 0.25291(11) 0.0375(6) Uani d . 1 . .
    H H58A 0.4054 0.7525 0.2168 0.056 Uiso calc R 1 . .
    H H58B 0.4793 0.7655 0.2797 0.056 Uiso calc R 1 . .
    H H58C 0.4040 0.7045 0.2737 0.056 Uiso calc R 1 . .
    C C59 0.27828(14) 0.59525(12) 0.18046(10) 0.0264(4) Uani d . 1 . .
    C C60 0.24070(17) 0.54244(13) 0.21520(11) 0.0338(5) Uani d . 1 . .
    H H60A 0.1794 0.5279 0.1919 0.051 Uiso calc R 1 . .
    H H60B 0.2367 0.5634 0.2533 0.051 Uiso calc R 1 . .
    H H60C 0.2812 0.5011 0.2234 0.051 Uiso calc R 1 . .
    B B1 0.14194(16) 0.37274(12) 0.59292(10) 0.0216(4) Uani d . 1 . .
    F F1 0.12278(9) 0.31320(6) 0.55422(6) 0.0299(3) Uani d . 1 . .
    F F2 0.15876(12) 0.35016(8) 0.65311(6) 0.0456(4) Uani d . 1 . .
    F F3 0.06508(11) 0.41852(8) 0.58040(8) 0.0512(4) Uani d . 1 . .
    F F4 0.22077(11) 0.40904(8) 0.58686(8) 0.0469(4) Uani d . 1 . .
    B B2 0.39281(17) 0.60964(13) 0.40230(11) 0.0255(5) Uani d . 1 . .
    F F5 0.33071(12) 0.57495(9) 0.35454(8) 0.0605(5) Uani d . 1 . .
    F F6 0.44297(10) 0.55965(8) 0.44397(8) 0.0523(5) Uani d . 1 . .
    F F7 0.33939(13) 0.65099(9) 0.43110(7) 0.0565(5) Uani d . 1 . .
    F F8 0.44967(13) 0.65558(14) 0.38094(8) 0.0811(7) Uani d . 1 . .
    B B3 0.98516(18) 0.44247(14) 0.15311(12) 0.0312(5) Uani d D 1 . .
    F F9 1.02798(10) 0.48400(8) 0.20389(6) 0.0405(3) Uani d D 1 . .
    F F10 0.98237(12) 0.37088(8) 0.16878(8) 0.0501(4) Uani d D 1 . .
    F F11 0.89527(11) 0.46847(9) 0.12734(8) 0.0576(5) Uani d D 1 . .
    F F12 1.03623(13) 0.44934(8) 0.10927(7) 0.0522(4) Uani d D 1 . .
    B B4 0.4382(2) 0.44043(18) 0.18722(13) 0.0285(7) Uani d PD 0.8615(17) A 1
    F F13 0.52285(13) 0.41538(11) 0.17988(8) 0.0520(5) Uani d PD 0.8615(17) A 1
    F F14 0.45417(14) 0.49308(11) 0.23150(9) 0.0548(5) Uani d PD 0.8615(17) A 1
    F F15 0.39075(18) 0.38431(14) 0.20358(14) 0.0916(10) Uani d PD 0.8615(17) A
                                                                               1
    F F16 0.38341(16) 0.46846(12) 0.13232(8) 0.0597(6) Uani d PD 0.8615(17) A 1
    B B4A 0.4575(11) 0.4282(10) 0.2016(7) 0.0285(7) Uani d PD 0.1385(17) A 2
    F F13A 0.5483(7) 0.4392(7) 0.2375(5) 0.0520(5) Uani d PD 0.1385(17) A 2
    F F14A 0.4001(8) 0.4306(7) 0.2415(5) 0.0548(5) Uani d PD 0.1385(17) A 2
    F F15A 0.4589(11) 0.3639(7) 0.1725(7) 0.0916(10) Uani d PD 0.1385(17) A 2
    F F16A 0.4292(10) 0.4821(8) 0.1576(5) 0.0597(6) Uani d PD 0.1385(17) A 2
loop_
    _atom_site_aniso_label
    _atom_site_aniso_U_11
    _atom_site_aniso_U_22
    _atom_site_aniso_U_33
    _atom_site_aniso_U_12
    _atom_site_aniso_U_13
    _atom_site_aniso_U_23
    Cu1 0.01123(10) 0.01830(11) 0.01463(10) -0.00064(8) -0.00004(7) 0.00094(8)
    N1 0.0135(7) 0.0177(7) 0.0147(6) 0.0018(6) 0.0031(5) 0.0010(6)
    N2 0.0138(7) 0.0181(7) 0.0157(7) -0.0008(6) 0.0020(5) 0.0006(6)
    N3 0.0175(7) 0.0187(7) 0.0154(7) 0.0014(6) 0.0051(6) 0.0006(6)
    N4 0.0131(7) 0.0185(7) 0.0180(7) -0.0015(6) 0.0025(6) -0.0015(6)
    N5 0.0222(9) 0.0385(10) 0.0216(8) -0.0094(7) 0.0032(7) -0.0013(7)
    C1 0.0174(9) 0.0192(9) 0.0190(8) -0.0002(7) 0.0059(7) 0.0015(7)
    C2 0.0228(10) 0.0211(9) 0.0216(9) 0.0002(8) 0.0055(7) -0.0038(7)
    C3 0.0211(9) 0.0232(9) 0.0185(8) -0.0040(8) 0.0010(7) -0.0031(7)
    C4 0.0171(8) 0.0190(9) 0.0161(8) -0.0003(7) 0.0000(6) -0.0002(7)
    C5 0.0179(9) 0.0242(10) 0.0209(9) -0.0012(7) -0.0052(7) 0.0003(7)
    C6 0.0148(9) 0.0249(10) 0.0253(9) 0.0033(7) -0.0043(7) 0.0021(8)
    C7 0.0145(8) 0.0187(9) 0.0210(8) 0.0019(7) 0.0014(7) 0.0032(7)
    C8 0.0171(9) 0.0198(9) 0.0261(9) 0.0052(7) 0.0032(7) 0.0024(8)
    C9 0.0231(9) 0.0183(9) 0.0226(9) 0.0044(8) 0.0055(7) -0.0014(7)
    C10 0.0184(9) 0.0172(8) 0.0173(8) 0.0003(7) 0.0027(7) 0.0010(7)
    C11 0.0133(8) 0.0167(8) 0.0148(7) -0.0001(6) 0.0009(6) 0.0017(6)
    C12 0.0135(8) 0.0157(8) 0.0149(7) 0.0000(6) 0.0015(6) 0.0018(6)
    C13 0.0187(9) 0.0243(10) 0.0241(9) 0.0067(8) 0.0063(7) 0.0003(8)
    C14 0.0226(10) 0.0245(10) 0.0220(9) 0.0023(8) 0.0010(7) -0.0059(8)
    C15 0.0299(11) 0.0206(9) 0.0220(9) -0.0009(8) 0.0135(8) -0.0007(7)
    C16 0.0479(14) 0.0213(10) 0.0282(10) 0.0020(10) 0.0190(10) 0.0039(8)
    C17 0.0522(15) 0.0266(11) 0.0191(9) 0.0173(10) 0.0125(9) 0.0055(8)
    C18 0.0311(11) 0.0277(10) 0.0145(8) 0.0160(9) 0.0044(7) -0.0007(7)
    C19 0.0315(11) 0.0378(12) 0.0171(9) 0.0219(10) -0.0016(8) -0.0026(8)
    C20 0.0185(10) 0.0506(14) 0.0188(9) 0.0160(9) -0.0045(7) -0.0125(9)
    C21 0.0145(9) 0.0343(11) 0.0208(9) 0.0048(8) 0.0018(7) -0.0129(8)
    C22 0.0152(9) 0.0424(13) 0.0299(10) -0.0038(9) 0.0049(8) -0.0180(10)
    C23 0.0230(10) 0.0279(11) 0.0398(12) -0.0114(9) 0.0147(9) -0.0133(9)
    C24 0.0197(9) 0.0236(9) 0.0274(10) -0.0028(8) 0.0102(8) -0.0038(8)
    C25 0.0144(8) 0.0228(9) 0.0167(8) 0.0045(7) 0.0027(6) -0.0066(7)
    C26 0.0181(9) 0.0205(9) 0.0155(8) 0.0074(7) 0.0025(6) -0.0022(7)
    C27 0.0331(12) 0.0303(11) 0.0296(10) -0.0131(9) 0.0144(9) -0.0023(9)
    C28 0.0337(12) 0.0231(10) 0.0419(13) -0.0039(9) 0.0132(10) 0.0066(9)
    C29 0.0227(10) 0.0299(10) 0.0244(9) -0.0084(8) 0.0052(8) -0.0034(8)
    C30 0.0423(14) 0.0395(13) 0.0254(10) -0.0071(11) 0.0180(10) -0.0009(9)
    Cu2 0.01406(11) 0.02553(13) 0.01898(11) 0.00282(9) 0.00535(8) 0.00247(9)
    N6 0.0189(8) 0.0301(9) 0.0178(7) -0.0011(7) 0.0060(6) 0.0043(7)
    N7 0.0153(7) 0.0230(8) 0.0218(7) 0.0026(6) 0.0075(6) -0.0013(6)
    N8 0.0126(7) 0.0236(8) 0.0174(7) 0.0002(6) 0.0038(6) 0.0034(6)
    N9 0.0208(8) 0.0271(8) 0.0179(7) -0.0022(7) 0.0046(6) 0.0041(7)
    N10 0.0184(8) 0.0386(10) 0.0336(10) 0.0034(8) 0.0074(7) 0.0125(8)
    C31 0.0241(10) 0.0348(11) 0.0190(9) -0.0086(9) 0.0065(8) 0.0044(8)
    C32 0.0379(13) 0.0366(12) 0.0248(10) -0.0145(10) 0.0090(9) 0.0012(9)
    C33 0.0428(13) 0.0244(10) 0.0286(10) -0.0071(10) 0.0134(10) 0.0024(9)
    C34 0.0315(11) 0.0248(10) 0.0213(9) 0.0007(8) 0.0119(8) 0.0035(8)
    C35 0.0360(12) 0.0264(10) 0.0273(10) 0.0088(9) 0.0122(9) 0.0078(9)
    C36 0.0277(11) 0.0328(11) 0.0243(9) 0.0118(9) 0.0077(8) 0.0073(9)
    C37 0.0202(9) 0.0310(11) 0.0206(9) 0.0074(8) 0.0064(7) 0.0032(8)
    C38 0.0173(9) 0.0431(13) 0.0251(10) 0.0065(9) 0.0024(8) 0.0010(9)
    C39 0.0175(9) 0.0361(12) 0.0294(10) 0.0003(9) 0.0037(8) -0.0063(9)
    C40 0.0169(9) 0.0265(10) 0.0277(10) 0.0010(8) 0.0091(7) -0.0040(8)
    C41 0.0182(9) 0.0231(9) 0.0204(8) 0.0037(7) 0.0077(7) 0.0013(7)
    C42 0.0207(9) 0.0255(9) 0.0177(8) 0.0013(8) 0.0072(7) 0.0027(7)
    C43 0.0228(11) 0.0468(14) 0.0307(11) -0.0119(10) 0.0008(9) 0.0114(10)
    C44 0.0233(10) 0.0240(10) 0.0401(12) 0.0014(8) 0.0105(9) -0.0064(9)
    C45 0.0177(9) 0.0257(10) 0.0214(9) -0.0038(7) 0.0064(7) 0.0022(8)
    C46 0.0281(11) 0.0238(10) 0.0256(9) -0.0064(8) 0.0149(8) -0.0022(8)
    C47 0.0244(10) 0.0202(9) 0.0389(11) -0.0034(8) 0.0192(9) -0.0026(9)
    C48 0.0131(8) 0.0173(9) 0.0360(11) -0.0020(7) 0.0090(8) 0.0017(8)
    C49 0.0139(9) 0.0216(10) 0.0482(13) 0.0013(7) 0.0069(9) 0.0050(9)
    C50 0.0128(9) 0.0232(10) 0.0478(13) -0.0012(7) -0.0029(8) 0.0110(9)
    C51 0.0166(9) 0.0235(10) 0.0305(10) -0.0066(8) -0.0021(8) 0.0083(8)
    C52 0.0300(12) 0.0310(11) 0.0270(10) -0.0095(9) -0.0093(9) 0.0090(9)
    C53 0.0420(14) 0.0385(13) 0.0176(9) -0.0142(11) -0.0012(9) 0.0019(9)
    C54 0.0333(12) 0.0307(11) 0.0203(9) -0.0087(9) 0.0082(8) 0.0011(8)
    C55 0.0133(8) 0.0227(9) 0.0208(8) -0.0042(7) 0.0013(7) 0.0039(7)
    C56 0.0115(8) 0.0193(8) 0.0228(8) -0.0024(7) 0.0043(7) 0.0023(7)
    C57 0.0268(11) 0.0416(13) 0.0195(9) 0.0035(9) 0.0042(8) 0.0065(9)
    C58 0.0497(15) 0.0414(13) 0.0269(11) -0.0018(12) 0.0201(11) -0.0033(10)
    C59 0.0161(9) 0.0357(11) 0.0272(10) 0.0022(8) 0.0051(8) 0.0062(9)
    C60 0.0294(12) 0.0408(13) 0.0340(11) -0.0063(10) 0.0132(9) 0.0082(10)
    B1 0.0192(10) 0.0226(10) 0.0212(10) 0.0004(8) 0.0023(8) -0.0028(8)
    F1 0.0321(7) 0.0260(6) 0.0290(6) 0.0022(5) 0.0038(5) -0.0085(5)
    F2 0.0631(10) 0.0495(9) 0.0227(6) -0.0056(8) 0.0088(7) 0.0003(6)
    F3 0.0365(8) 0.0397(8) 0.0613(10) 0.0185(7) -0.0156(7) -0.0226(7)
    F4 0.0479(9) 0.0371(8) 0.0653(10) -0.0168(7) 0.0318(8) -0.0054(7)
    B2 0.0199(11) 0.0285(12) 0.0270(11) -0.0070(9) 0.0044(9) -0.0062(9)
    F5 0.0423(9) 0.0589(10) 0.0617(11) -0.0101(8) -0.0191(8) -0.0202(9)
    F6 0.0285(8) 0.0289(7) 0.0799(12) 0.0035(6) -0.0205(8) -0.0045(7)
    F7 0.0745(12) 0.0604(10) 0.0370(8) 0.0303(9) 0.0188(8) 0.0061(8)
    F8 0.0508(11) 0.1460(19) 0.0461(10) -0.0541(12) 0.0120(8) 0.0185(11)
    B3 0.0258(12) 0.0322(13) 0.0323(12) 0.0063(10) 0.0019(10) -0.0033(11)
    F9 0.0326(8) 0.0498(8) 0.0341(7) -0.0024(6) 0.0000(6) -0.0082(6)
    F10 0.0499(10) 0.0353(8) 0.0658(11) -0.0008(7) 0.0165(8) 0.0064(8)
    F11 0.0312(8) 0.0655(11) 0.0608(10) 0.0144(8) -0.0152(7) -0.0131(9)
    F12 0.0736(12) 0.0443(9) 0.0484(9) 0.0118(8) 0.0331(9) 0.0023(7)
    B4 0.0280(16) 0.0347(17) 0.0206(15) -0.0020(13) 0.0024(12) -0.0024(13)
    F13 0.0415(11) 0.0712(13) 0.0447(10) 0.0222(10) 0.0139(8) 0.0047(9)
    F14 0.0473(11) 0.0650(12) 0.0449(10) 0.0035(9) -0.0004(9) -0.0260(9)
    F15 0.0612(16) 0.0842(17) 0.120(2) -0.0425(14) 0.0068(15) 0.0368(17)
    F16 0.0703(15) 0.0779(14) 0.0236(9) 0.0466(12) -0.0008(9) -0.0059(9)
    B4A 0.0280(16) 0.0347(17) 0.0206(15) -0.0020(13) 0.0024(12) -0.0024(13)
    F13A 0.0415(11) 0.0712(13) 0.0447(10) 0.0222(10) 0.0139(8) 0.0047(9)
    F14A 0.0473(11) 0.0650(12) 0.0449(10) 0.0035(9) -0.0004(9) -0.0260(9)
    F15A 0.0612(16) 0.0842(17) 0.120(2) -0.0425(14) 0.0068(15) 0.0368(17)
    F16A 0.0703(15) 0.0779(14) 0.0236(9) 0.0466(12) -0.0008(9) -0.0059(9)
_geom_special_details
;
All e.s.d.'s (except the e.s.d. in the dihedral angle between two l.s. planes)
are estimated using the full covariance matrix. The cell e.s.d.'s are taken
into account individually in the estimation of e.s.d.'s in distances, angles
and torsion angles; correlations between e.s.d.'s in cell parameters are only
used when they are defined by crystal symmetry. An approximate (isotropic)
treatment of cell e.s.d.'s is used for estimating e.s.d.'s involving l.s.
planes.
;
loop_
    _geom_bond_atom_site_label_1
    _geom_bond_atom_site_label_2
    _geom_bond_site_symmetry_2
    _geom_bond_distance
    _geom_bond_publ_flag
    Cu1 N1 . 1.9872(15) ?
    Cu1 N4 . 1.9915(15) ?
    Cu1 N5 . 2.0895(19) ?
    Cu1 N3 . 2.1013(15) ?
    Cu1 N2 . 2.1391(16) ?
    N1 C1 . 1.337(2) ?
    N1 C12 . 1.368(2) ?
    N2 C10 . 1.338(2) ?
    N2 C11 . 1.370(2) ?
    N3 C15 . 1.341(3) ?
    N3 C26 . 1.365(2) ?
    N4 C24 . 1.339(3) ?
    N4 C25 . 1.365(2) ?
    N5 C29 . 1.138(3) ?
    C1 C2 . 1.413(3) ?
    C1 C13 . 1.491(3) ?
    C2 C3 . 1.367(3) ?
    C2 H2 . 0.9300 ?
    C3 C4 . 1.411(3) ?
    C3 H3 . 0.9300 ?
    C4 C12 . 1.406(2) ?
    C4 C5 . 1.432(3) ?
    C5 C6 . 1.353(3) ?
    C5 H5 . 0.9300 ?
    C6 C7 . 1.433(3) ?
    C6 H6 . 0.9300 ?
    C7 C11 . 1.407(2) ?
    C7 C8 . 1.409(3) ?
    C8 C9 . 1.370(3) ?
    C8 H8 . 0.9300 ?
    C9 C10 . 1.413(3) ?
    C9 H9 . 0.9300 ?
    C10 C14 . 1.504(3) ?
    C11 C12 . 1.433(3) ?
    C13 H13A . 0.9600 ?
    C13 H13B . 0.9600 ?
    C13 H13C . 0.9600 ?
    C14 H14A . 0.9600 ?
    C14 H14B . 0.9600 ?
    C14 H14C . 0.9600 ?
    C15 C16 . 1.412(3) ?
    C15 C27 . 1.498(3) ?
    C16 C17 . 1.362(3) ?
    C16 H16 . 0.9300 ?
    C17 C18 . 1.395(3) ?
    C17 H17 . 0.9300 ?
    C18 C26 . 1.415(3) ?
    C18 C19 . 1.431(3) ?
    C19 C20 . 1.344(4) ?
    C19 H19 . 0.9300 ?
    C20 C21 . 1.442(3) ?
    C20 H20 . 0.9300 ?
    C21 C22 . 1.401(3) ?
    C21 C25 . 1.408(3) ?
    C22 C23 . 1.363(3) ?
    C22 H22 . 0.9300 ?
    C23 C24 . 1.414(3) ?
    C23 H23 . 0.9300 ?
    C24 C28 . 1.495(3) ?
    C25 C26 . 1.428(3) ?
    C27 H27A . 0.9600 ?
    C27 H27B . 0.9600 ?
    C27 H27C . 0.9600 ?
    C28 H28A . 0.9600 ?
    C28 H28B . 0.9600 ?
    C28 H28C . 0.9600 ?
    C29 C30 . 1.450(3) ?
    C30 H30A . 0.9600 ?
    C30 H30B . 0.9600 ?
    C30 H30C . 0.9600 ?
    Cu2 N9 . 1.9931(16) ?
    Cu2 N7 . 1.9976(16) ?
    Cu2 N10 . 2.0894(19) ?
    Cu2 N6 . 2.1150(18) ?
    Cu2 N8 . 2.1295(16) ?
    N6 C31 . 1.339(3) ?
    N6 C42 . 1.375(2) ?
    N7 C40 . 1.337(3) ?
    N7 C41 . 1.371(2) ?
    N8 C45 . 1.339(2) ?
    N8 C56 . 1.370(2) ?
    N9 C54 . 1.339(3) ?
    N9 C55 . 1.365(3) ?
    N10 C59 . 1.136(3) ?
    C31 C32 . 1.406(3) ?
    C31 C43 . 1.500(3) ?
    C32 C33 . 1.370(3) ?
    C32 H32 . 0.9300 ?
    C33 C34 . 1.409(3) ?
    C33 H33 . 0.9300 ?
    C34 C42 . 1.406(3) ?
    C34 C35 . 1.431(3) ?
    C35 C36 . 1.352(3) ?
    C35 H35 . 0.9300 ?
    C36 C37 . 1.435(3) ?
    C36 H36 . 0.9300 ?
    C37 C38 . 1.407(3) ?
    C37 C41 . 1.408(3) ?
    C38 C39 . 1.367(3) ?
    C38 H38 . 0.9300 ?
    C39 C40 . 1.409(3) ?
    C39 H39 . 0.9300 ?
    C40 C44 . 1.504(3) ?
    C41 C42 . 1.431(3) ?
    C43 H43A . 0.9600 ?
    C43 H43B . 0.9600 ?
    C43 H43C . 0.9600 ?
    C44 H44A . 0.9600 ?
    C44 H44B . 0.9600 ?
    C44 H44C . 0.9600 ?
    C45 C46 . 1.412(3) ?
    C45 C57 . 1.495(3) ?
    C46 C47 . 1.359(3) ?
    C46 H46 . 0.9300 ?
    C47 C48 . 1.402(3) ?
    C47 H47 . 0.9300 ?
    C48 C56 . 1.409(3) ?
    C48 C49 . 1.434(3) ?
    C49 C50 . 1.343(3) ?
    C49 H49 . 0.9300 ?
    C50 C51 . 1.432(3) ?
    C50 H50 . 0.9300 ?
    C51 C52 . 1.404(3) ?
    C51 C55 . 1.406(3) ?
    C52 C53 . 1.358(4) ?
    C52 H52 . 0.9300 ?
    C53 C54 . 1.417(3) ?
    C53 H53 . 0.9300 ?
    C54 C58 . 1.491(3) ?
    C55 C56 . 1.433(3) ?
    C57 H57A . 0.9600 ?
    C57 H57B . 0.9600 ?
    C57 H57C . 0.9600 ?
    C58 H58A . 0.9600 ?
    C58 H58B . 0.9600 ?
    C58 H58C . 0.9600 ?
    C59 C60 . 1.453(3) ?
    C60 H60A . 0.9600 ?
    C60 H60B . 0.9600 ?
    C60 H60C . 0.9600 ?
    B1 F2 . 1.381(3) ?
    B1 F4 . 1.384(3) ?
    B1 F3 . 1.387(3) ?
    B1 F1 . 1.390(2) ?
    B2 F8 . 1.371(3) ?
    B2 F5 . 1.378(3) ?
    B2 F7 . 1.380(3) ?
    B2 F6 . 1.388(3) ?
    B3 F10 . 1.377(3) ?
    B3 F9 . 1.388(3) ?
    B3 F11 . 1.390(3) ?
    B3 F12 . 1.400(3) ?
    B4 F15 . 1.359(4) ?
    B4 F14 . 1.372(4) ?
    B4 F13 . 1.386(4) ?
    B4 F16 . 1.391(3) ?
    B4A F15A . 1.364(15) ?
    B4A F13A . 1.391(14) ?
    B4A F16A . 1.392(14) ?
    B4A F14A . 1.392(15) ?
loop_
    _geom_angle_atom_site_label_1
    _geom_angle_atom_site_label_2
    _geom_angle_atom_site_label_3
    _geom_angle_site_symmetry_1
    _geom_angle_site_symmetry_3
    _geom_angle
    _geom_angle_publ_flag
    N1 Cu1 N4 . . 170.39(6) ?
    N1 Cu1 N5 . . 83.26(6) ?
    N4 Cu1 N5 . . 87.80(7) ?
    N1 Cu1 N3 . . 101.85(6) ?
    N4 Cu1 N3 . . 81.63(6) ?
    N5 Cu1 N3 . . 132.45(7) ?
    N1 Cu1 N2 . . 81.43(6) ?
    N4 Cu1 N2 . . 106.03(6) ?
    N5 Cu1 N2 . . 118.15(7) ?
    N3 Cu1 N2 . . 109.32(6) ?
    C1 N1 C12 . . 119.70(15) ?
    C1 N1 Cu1 . . 126.13(13) ?
    C12 N1 Cu1 . . 113.46(12) ?
    C10 N2 C11 . . 118.46(16) ?
    C10 N2 Cu1 . . 132.76(12) ?
    C11 N2 Cu1 . . 108.70(12) ?
    C15 N3 C26 . . 118.22(16) ?
    C15 N3 Cu1 . . 132.51(13) ?
    C26 N3 Cu1 . . 109.04(12) ?
    C24 N4 C25 . . 119.56(16) ?
    C24 N4 Cu1 . . 127.61(13) ?
    C25 N4 Cu1 . . 112.19(12) ?
    C29 N5 Cu1 . . 163.05(18) ?
    N1 C1 C2 . . 120.44(17) ?
    N1 C1 C13 . . 119.39(16) ?
    C2 C1 C13 . . 120.17(17) ?
    C3 C2 C1 . . 120.55(18) ?
    C3 C2 H2 . . 119.7 ?
    C1 C2 H2 . . 119.7 ?
    C2 C3 C4 . . 119.67(17) ?
    C2 C3 H3 . . 120.2 ?
    C4 C3 H3 . . 120.2 ?
    C12 C4 C3 . . 117.16(17) ?
    C12 C4 C5 . . 119.21(17) ?
    C3 C4 C5 . . 123.62(17) ?
    C6 C5 C4 . . 120.99(17) ?
    C6 C5 H5 . . 119.5 ?
    C4 C5 H5 . . 119.5 ?
    C5 C6 C7 . . 120.79(18) ?
    C5 C6 H6 . . 119.6 ?
    C7 C6 H6 . . 119.6 ?
    C11 C7 C8 . . 116.77(17) ?
    C11 C7 C6 . . 119.68(17) ?
    C8 C7 C6 . . 123.55(17) ?
    C9 C8 C7 . . 119.77(18) ?
    C9 C8 H8 . . 120.1 ?
    C7 C8 H8 . . 120.1 ?
    C8 C9 C10 . . 120.32(18) ?
    C8 C9 H9 . . 119.8 ?
    C10 C9 H9 . . 119.8 ?
    N2 C10 C9 . . 121.24(17) ?
    N2 C10 C14 . . 118.98(17) ?
    C9 C10 C14 . . 119.76(17) ?
    N2 C11 C7 . . 123.42(17) ?
    N2 C11 C12 . . 117.43(16) ?
    C7 C11 C12 . . 119.11(16) ?
    N1 C12 C4 . . 122.45(16) ?
    N1 C12 C11 . . 117.41(15) ?
    C4 C12 C11 . . 120.12(16) ?
    C1 C13 H13A . . 109.5 ?
    C1 C13 H13B . . 109.5 ?
    H13A C13 H13B . . 109.5 ?
    C1 C13 H13C . . 109.5 ?
    H13A C13 H13C . . 109.5 ?
    H13B C13 H13C . . 109.5 ?
    C10 C14 H14A . . 109.5 ?
    C10 C14 H14B . . 109.5 ?
    H14A C14 H14B . . 109.5 ?
    C10 C14 H14C . . 109.5 ?
    H14A C14 H14C . . 109.5 ?
    H14B C14 H14C . . 109.5 ?
    N3 C15 C16 . . 121.1(2) ?
    N3 C15 C27 . . 119.07(18) ?
    C16 C15 C27 . . 119.79(19) ?
    C17 C16 C15 . . 120.4(2) ?
    C17 C16 H16 . . 119.8 ?
    C15 C16 H16 . . 119.8 ?
    C16 C17 C18 . . 120.03(19) ?
    C16 C17 H17 . . 120.0 ?
    C18 C17 H17 . . 120.0 ?
    C17 C18 C26 . . 116.87(19) ?
    C17 C18 C19 . . 123.94(19) ?
    C26 C18 C19 . . 119.2(2) ?
    C20 C19 C18 . . 120.98(19) ?
    C20 C19 H19 . . 119.5 ?
    C18 C19 H19 . . 119.5 ?
    C19 C20 C21 . . 121.33(19) ?
    C19 C20 H20 . . 119.3 ?
    C21 C20 H20 . . 119.3 ?
    C22 C21 C25 . . 117.11(19) ?
    C22 C21 C20 . . 123.96(19) ?
    C25 C21 C20 . . 118.9(2) ?
    C23 C22 C21 . . 119.65(19) ?
    C23 C22 H22 . . 120.2 ?
    C21 C22 H22 . . 120.2 ?
    C22 C23 C24 . . 121.1(2) ?
    C22 C23 H23 . . 119.5 ?
    C24 C23 H23 . . 119.5 ?
    N4 C24 C23 . . 119.89(19) ?
    N4 C24 C28 . . 119.77(18) ?
    C23 C24 C28 . . 120.33(19) ?
    N4 C25 C21 . . 122.67(18) ?
    N4 C25 C26 . . 117.53(16) ?
    C21 C25 C26 . . 119.77(17) ?
    N3 C26 C18 . . 123.20(18) ?
    N3 C26 C25 . . 116.92(16) ?
    C18 C26 C25 . . 119.80(18) ?
    C15 C27 H27A . . 109.5 ?
    C15 C27 H27B . . 109.5 ?
    H27A C27 H27B . . 109.5 ?
    C15 C27 H27C . . 109.5 ?
    H27A C27 H27C . . 109.5 ?
    H27B C27 H27C . . 109.5 ?
    C24 C28 H28A . . 109.5 ?
    C24 C28 H28B . . 109.5 ?
    H28A C28 H28B . . 109.5 ?
    C24 C28 H28C . . 109.5 ?
    H28A C28 H28C . . 109.5 ?
    H28B C28 H28C . . 109.5 ?
    N5 C29 C30 . . 178.7(3) ?
    C29 C30 H30A . . 109.5 ?
    C29 C30 H30B . . 109.5 ?
    H30A C30 H30B . . 109.5 ?
    C29 C30 H30C . . 109.5 ?
    H30A C30 H30C . . 109.5 ?
    H30B C30 H30C . . 109.5 ?
    N9 Cu2 N7 . . 171.49(7) ?
    N9 Cu2 N10 . . 84.78(7) ?
    N7 Cu2 N10 . . 86.72(7) ?
    N9 Cu2 N6 . . 103.17(7) ?
    N7 Cu2 N6 . . 81.92(6) ?
    N10 Cu2 N6 . . 128.15(7) ?
    N9 Cu2 N8 . . 81.35(6) ?
    N7 Cu2 N8 . . 103.69(6) ?
    N10 Cu2 N8 . . 123.42(7) ?
    N6 Cu2 N8 . . 108.43(6) ?
    C31 N6 C42 . . 118.24(18) ?
    C31 N6 Cu2 . . 132.65(14) ?
    C42 N6 Cu2 . . 108.99(13) ?
    C40 N7 C41 . . 119.19(17) ?
    C40 N7 Cu2 . . 127.65(14) ?
    C41 N7 Cu2 . . 112.88(13) ?
    C45 N8 C56 . . 118.32(17) ?
    C45 N8 Cu2 . . 132.63(13) ?
    C56 N8 Cu2 . . 109.03(12) ?
    C54 N9 C55 . . 119.16(18) ?
    C54 N9 Cu2 . . 126.84(15) ?
    C55 N9 Cu2 . . 113.58(12) ?
    C59 N10 Cu2 . . 164.90(18) ?
    N6 C31 C32 . . 121.4(2) ?
    N6 C31 C43 . . 119.0(2) ?
    C32 C31 C43 . . 119.6(2) ?
    C33 C32 C31 . . 120.5(2) ?
    C33 C32 H32 . . 119.8 ?
    C31 C32 H32 . . 119.8 ?
    C32 C33 C34 . . 119.6(2) ?
    C32 C33 H33 . . 120.2 ?
    C34 C33 H33 . . 120.2 ?
    C42 C34 C33 . . 116.9(2) ?
    C42 C34 C35 . . 119.5(2) ?
    C33 C34 C35 . . 123.6(2) ?
    C36 C35 C34 . . 121.2(2) ?
    C36 C35 H35 . . 119.4 ?
    C34 C35 H35 . . 119.4 ?
    C35 C36 C37 . . 120.8(2) ?
    C35 C36 H36 . . 119.6 ?
    C37 C36 H36 . . 119.6 ?
    C38 C37 C41 . . 117.60(19) ?
    C38 C37 C36 . . 123.49(19) ?
    C41 C37 C36 . . 118.90(19) ?
    C39 C38 C37 . . 119.55(19) ?
    C39 C38 H38 . . 120.2 ?
    C37 C38 H38 . . 120.2 ?
    C38 C39 C40 . . 120.4(2) ?
    C38 C39 H39 . . 119.8 ?
    C40 C39 H39 . . 119.8 ?
    N7 C40 C39 . . 121.12(19) ?
    N7 C40 C44 . . 119.46(18) ?
    C39 C40 C44 . . 119.42(19) ?
    N7 C41 C37 . . 122.17(18) ?
    N7 C41 C42 . . 117.45(17) ?
    C37 C41 C42 . . 120.36(18) ?
    N6 C42 C34 . . 123.25(19) ?
    N6 C42 C41 . . 117.48(18) ?
    C34 C42 C41 . . 119.24(18) ?
    C31 C43 H43A . . 109.5 ?
    C31 C43 H43B . . 109.5 ?
    H43A C43 H43B . . 109.5 ?
    C31 C43 H43C . . 109.5 ?
    H43A C43 H43C . . 109.5 ?
    H43B C43 H43C . . 109.5 ?
    C40 C44 H44A . . 109.5 ?
    C40 C44 H44B . . 109.5 ?
    H44A C44 H44B . . 109.5 ?
    C40 C44 H44C . . 109.5 ?
    H44A C44 H44C . . 109.5 ?
    H44B C44 H44C . . 109.5 ?
    N8 C45 C46 . . 121.50(18) ?
    N8 C45 C57 . . 119.98(18) ?
    C46 C45 C57 . . 118.51(18) ?
    C47 C46 C45 . . 120.06(19) ?
    C47 C46 H46 . . 120.0 ?
    C45 C46 H46 . . 120.0 ?
    C46 C47 C48 . . 120.11(19) ?
    C46 C47 H47 . . 119.9 ?
    C48 C47 H47 . . 119.9 ?
    C47 C48 C56 . . 117.08(18) ?
    C47 C48 C49 . . 123.72(19) ?
    C56 C48 C49 . . 119.20(19) ?
    C50 C49 C48 . . 120.8(2) ?
    C50 C49 H49 . . 119.6 ?
    C48 C49 H49 . . 119.6 ?
    C49 C50 C51 . . 121.59(19) ?
    C49 C50 H50 . . 119.2 ?
    C51 C50 H50 . . 119.2 ?
    C52 C51 C55 . . 117.0(2) ?
    C52 C51 C50 . . 124.0(2) ?
    C55 C51 C50 . . 118.93(19) ?
    C53 C52 C51 . . 119.7(2) ?
    C53 C52 H52 . . 120.1 ?
    C51 C52 H52 . . 120.1 ?
    C52 C53 C54 . . 121.0(2) ?
    C52 C53 H53 . . 119.5 ?
    C54 C53 H53 . . 119.5 ?
    N9 C54 C53 . . 120.2(2) ?
    N9 C54 C58 . . 119.1(2) ?
    C53 C54 C58 . . 120.7(2) ?
    N9 C55 C51 . . 122.96(18) ?
    N9 C55 C56 . . 117.21(16) ?
    C51 C55 C56 . . 119.76(18) ?
    N8 C56 C48 . . 122.85(17) ?
    N8 C56 C55 . . 117.45(17) ?
    C48 C56 C55 . . 119.64(17) ?
    C45 C57 H57A . . 109.5 ?
    C45 C57 H57B . . 109.5 ?
    H57A C57 H57B . . 109.5 ?
    C45 C57 H57C . . 109.5 ?
    H57A C57 H57C . . 109.5 ?
    H57B C57 H57C . . 109.5 ?
    C54 C58 H58A . . 109.5 ?
    C54 C58 H58B . . 109.5 ?
    H58A C58 H58B . . 109.5 ?
    C54 C58 H58C . . 109.5 ?
    H58A C58 H58C . . 109.5 ?
    H58B C58 H58C . . 109.5 ?
    N10 C59 C60 . . 179.8(3) ?
    C59 C60 H60A . . 109.5 ?
    C59 C60 H60B . . 109.5 ?
    H60A C60 H60B . . 109.5 ?
    C59 C60 H60C . . 109.5 ?
    H60A C60 H60C . . 109.5 ?
    H60B C60 H60C . . 109.5 ?
    F2 B1 F4 . . 107.83(18) ?
    F2 B1 F3 . . 108.17(19) ?
    F4 B1 F3 . . 110.45(19) ?
    F2 B1 F1 . . 109.42(18) ?
    F4 B1 F1 . . 111.20(18) ?
    F3 B1 F1 . . 109.69(17) ?
    F8 B2 F5 . . 111.0(2) ?
    F8 B2 F7 . . 107.5(2) ?
    F5 B2 F7 . . 106.3(2) ?
    F8 B2 F6 . . 112.6(2) ?
    F5 B2 F6 . . 110.27(19) ?
    F7 B2 F6 . . 108.77(19) ?
    F10 B3 F9 . . 111.1(2) ?
    F10 B3 F11 . . 110.6(2) ?
    F9 B3 F11 . . 109.4(2) ?
    F10 B3 F12 . . 109.1(2) ?
    F9 B3 F12 . . 108.6(2) ?
    F11 B3 F12 . . 107.9(2) ?
    F15 B4 F14 . . 110.4(3) ?
    F15 B4 F13 . . 108.9(3) ?
    F14 B4 F13 . . 109.7(2) ?
    F15 B4 F16 . . 107.8(3) ?
    F14 B4 F16 . . 109.4(3) ?
    F13 B4 F16 . . 110.6(2) ?
    F15A B4A F13A . . 105.9(13) ?
    F15A B4A F16A . . 108.9(13) ?
    F13A B4A F16A . . 112.0(14) ?
    F15A B4A F14A . . 115.4(15) ?
    F13A B4A F14A . . 106.1(12) ?
    F16A B4A F14A . . 108.5(13) ?
data_global
_journal_date_recd_electronic     2010-10-07
_journal_date_accepted     2010-10-18
_journal_name_full     'Acta Crystallographica, Section E'
_journal_year     2010
_journal_volume     66
_journal_issue     11
_journal_page_first     m1449
_journal_page_last     m1449
_journal_paper_category     QM
_journal_coeditor_code     FJ2351
_publ_contact_author_name     'Stephen P. Watton'
_publ_contact_author_address
;
Department of Chemistry and Biochemistry
Central Connecticut State University
1615 Stanley Street
New Britain, CT 06050
;
_publ_contact_author_email     'wattonstp@ccsu.edu'
_publ_contact_author_fax     '860 232 2704'
_publ_contact_author_phone     '860 232 2667'
_publ_section_title
;
Acetonitrilebis(2,9-dimethyl-1,10-phenanthroline)copper(II)
bis(tetrafluoridoborate)
;
loop_
    _publ_author_name
    _publ_author_footnote
    _publ_author_address
    'Watton, Stephen P.' .
;
Department of Chemistry and Biochemistry
Central Connecticut State University
1615 Stanley Street
New Britain, CT 06050
USA
;
