# Supplementary material for: Acetonitrile­bis­(2,9-dimethyl-1,10-phen­an­throline)copper(II) bis­(tetra­fluorido­borate)
Source: Acta Crystallogr Sect E Struct Rep Online. 2010 Oct 23;66(Pt 11):m1449. doi: 10.1107/S1600536810042285 (PMC3009076; doi:10.1107/S1600536810042285)
Supplement: Supplementary file 2 [file e-66-m1449-Isup2.hkl]

# 
# h,k,l, Fc-squared, Fo-squared, sigma(Fo-squared) and status flag 
# 
data_I
_shelx_title ' 09SW02 in P2(1)/c' 
_shelx_refln_list_code          4 
_shelx_F_calc_maximum      420.88 
_exptl_crystal_F_000      2824.00 
_reflns_d_resolution_high  0.6584 
 
loop_ 
 _symmetry_equiv_pos_as_xyz 
 'x, y, z' 
 '-x, y+1/2, -z+1/2' 
 '-x, -y, -z' 
 'x, -y-1/2, z-1/2' 
 
_cell_length_a    14.7973 
_cell_length_b    18.5356 
_cell_length_c    22.5770 
_cell_angle_alpha  90.000 
_cell_angle_beta  105.252 
_cell_angle_gamma  90.000 
 
_shelx_F_squared_multiplier     1.000 
 
loop_ 
 _refln_index_h 
 _refln_index_k 
 _refln_index_l 
 _refln_F_squared_calc 
 _refln_F_squared_meas 
 _refln_F_squared_sigma 
 _refln_observed_status 
   4   0   0    20919.71    22406.64    225.94 o 
   5   0   0     7847.52     8385.47     48.42 o 
   6   0   0     4098.61     3824.39     46.50 o 
   7   0   0     4441.15     4675.48     61.66 o 
   8   0   0      100.06       79.64     51.91 o 
   9   0   0      127.54      231.22     67.55 o 
  10   0   0     9303.34    10220.10    127.46 o 
  11   0   0      450.47      415.08     57.37 o 
  12   0   0       45.24      112.34     90.57 o 
  13   0   0    13919.36    14018.13    133.05 o 
  14   0   0     8636.02     8268.15    118.86 o 
  15   0   0        3.13       89.05    110.22 o 
  16   0   0      305.39      216.53    104.45 o 
  17   0   0     3456.52     3604.61    136.67 o 
  18   0   0      104.37      127.49    121.30 o 
  19   0   0      430.41      282.00    137.81 o 
  20   0   0      100.30     -147.80    155.54 o 
   3   1   0      874.49      849.24     32.31 o 
   4   1   0      605.23      641.36     33.99 o 
   5   1   0     8129.65     9034.85     46.37 o 
   6   1   0      105.21      227.81     28.32 o 
   7   1   0      417.66      339.30     52.39 o 
   8   1   0    13859.83    14243.14    326.01 o 
   9   1   0    13078.51    13255.36     79.94 o 
  10   1   0       82.44       36.92     24.41 o 
  11   1   0     8932.70     9170.28    152.62 o 
  12   1   0     3819.29     3883.09    101.50 o 
  13   1   0      382.21      419.48     64.76 o 
  14   1   0     3434.24     3462.11     78.92 o 
  15   1   0     3937.16     4209.96     84.30 o 
  16   1   0      954.42     1057.48     77.07 o 
  17   1   0     3920.66     4145.85     96.77 o 
  18   1   0      267.87      244.55     88.99 o 
  19   1   0      504.68      323.50     94.30 o 
  20   1   0        6.94     -108.37    108.37 o 
   3   2   0    16618.38    18196.83    101.32 o 
   4   2   0    31602.26    32862.47    196.46 o 
   5   2   0     2265.64     2082.40     29.21 o 
   6   2   0    11588.62    12286.20     78.74 o 
   7   2   0     1488.55     1305.57     34.14 o 
   8   2   0     2571.75     2691.06     38.87 o 
   9   2   0     2725.69     2448.89     62.17 o 
  10   2   0     7164.92     6893.19     47.31 o 
  11   2   0     3102.85     2836.43     43.20 o 
  12   2   0     9104.40     8924.22     53.64 o 
  13   2   0      315.17      349.85     69.24 o 
  14   2   0      168.74      121.45     71.72 o 
  15   2   0      247.77      281.92     70.75 o 
  16   2   0       82.83       36.81     76.97 o 
  17   2   0     1497.90     1563.62     89.98 o 
  18   2   0      115.24      117.72     93.98 o 
  19   2   0      589.86      475.29     91.04 o 
  20   2   0       26.56      -63.77    103.07 o 
   2   3   0    25870.07    28151.04    218.85 o 
   3   3   0     9945.47    11181.67     37.10 o 
   4   3   0     5093.37     5213.61     41.01 o 
   5   3   0      669.94      766.83     20.44 o 
   6   3   0     8894.01     8924.94    119.36 o 
   7   3   0    11009.34    13108.54    108.71 o 
   8   3   0    16019.54    15632.98    107.16 o 
   9   3   0     1376.46     1268.89     19.85 o 
  10   3   0       23.02      -15.91     35.34 o 
  11   3   0     1001.38      962.50     41.80 o 
  12   3   0        7.20       -0.59     43.51 o 
  13   3   0      443.84      423.08     66.26 o 
  14   3   0       65.23       56.12     71.47 o 
  15   3   0     3092.31     2975.36     81.65 o 
  16   3   0       13.10       -4.58    101.80 o 
  17   3   0      236.17      226.81     81.80 o 
  18   3   0      127.25      169.06    159.01 o 
  19   3   0      122.02       68.86     93.73 o 
  20   3   0      414.22      312.59    121.84 o 
   0   4   0    85756.94    93449.38    466.45 o 
   1   4   0    11997.29    14090.05     50.03 o 
   2   4   0     4297.60     5265.22     62.19 o 
   3   4   0     2755.95     3150.88     35.96 o 
   4   4   0     9593.56     9921.48     37.97 o 
   5   4   0     3924.74     4165.32     25.60 o 
   6   4   0    32358.55    33750.42    197.67 o 
   7   4   0      194.71      314.90     28.51 o 
   8   4   0      482.06      801.01     49.99 o 
   9   4   0       80.73       66.34     14.90 o 
  10   4   0     2897.10     2626.77     46.26 o 
  11   4   0     6516.00     6585.57     55.10 o 
  12   4   0     8531.64     7718.30     63.59 o 
  13   4   0      953.46      917.98     70.46 o 
  14   4   0       19.98       27.97     68.75 o 
  15   4   0      819.39      822.28     74.70 o 
  16   4   0       44.76       29.61     79.93 o 
  17   4   0     1235.69     1082.51     84.34 o 
  18   4   0      678.28      695.90     87.53 o 
  19   4   0      568.54      518.05     98.29 o 
  20   4   0       17.53      107.04    107.29 o 
   1   5   0     2925.88     3310.54     32.49 o 
   2   5   0     8739.01     9782.82     50.83 o 
   3   5   0    19497.24    19791.66    216.09 o 
   4   5   0    26783.25    27347.62    194.76 o 
   5   5   0      471.06      401.51     24.58 o 
   6   5   0    11275.14    12081.32     59.07 o 
   7   5   0     5567.92     5907.62     34.38 o 
   8   5   0       22.80       31.62     29.63 o 
   9   5   0     1282.75     1493.29     47.52 o 
  10   5   0     3441.84     3008.73     40.97 o 
  11   5   0     4161.05     3728.94     52.43 o 
  12   5   0     1035.68     1146.38     49.14 o 
  13   5   0      565.80      586.10     45.56 o 
  14   5   0       15.73      -11.65     43.12 o 
  15   5   0       27.55       50.49     75.89 o 
  16   5   0      723.76      690.53     79.39 o 
  17   5   0       42.47      -32.74     81.86 o 
  18   5   0      162.89      145.76     91.86 o 
  19   5   0      389.29      406.76     97.11 o 
  20   5   0      175.00      269.69    115.29 o 
   0   6   0      721.60      925.10     28.39 o 
   1   6   0     5300.86     5060.81     30.83 o 
   2   6   0     1115.40     1375.67     14.22 o 
   3   6   0      765.22      935.31     11.67 o 
   4   6   0     2420.52     2279.79     14.60 o 
   5   6   0     5118.93     5716.51     86.12 o 
   6   6   0     7186.78     6948.23     34.23 o 
   7   6   0     7571.72     7507.79    109.40 o 
   8   6   0     1260.18     1128.21     32.08 o 
   9   6   0     4007.90     3992.38     76.26 o 
  10   6   0      861.55      799.31     39.86 o 
  11   6   0     4687.27     4923.41     85.95 o 
  12   6   0     1527.36     1253.40     50.86 o 
  13   6   0     4891.52     4336.49    103.67 o 
  14   6   0     4559.39     4195.67     78.20 o 
  15   6   0      628.91      505.07     73.10 o 
  16   6   0     1670.76     1566.45     80.08 o 
  17   6   0       32.97       -9.49     84.96 o 
  18   6   0      372.96      508.74    125.14 o 
  19   6   0       31.10       99.80     91.19 o 
  20   6   0        1.60       40.17     98.82 o 
   1   7   0     3890.19     3596.97     33.12 o 
   2   7   0     5354.84     5326.81     20.10 o 
   3   7   0    17844.80    18187.07     84.54 o 
   4   7   0     3877.62     4247.77     28.20 o 
   5   7   0     1105.50     1044.03     43.08 o 
   6   7   0     3072.50     3217.80     29.57 o 
   7   7   0    24097.18    25002.81     84.75 o 
   8   7   0     3514.04     3276.88     70.21 o 
   9   7   0        6.14      -32.20     35.87 o 
  10   7   0     2472.01     2658.60     42.85 o 
  11   7   0      587.69      540.15     42.12 o 
  12   7   0      219.18       78.90     41.24 o 
  13   7   0       18.58      -11.02     45.62 o 
  14   7   0       33.02       27.09     51.44 o 
  15   7   0      233.00      191.33     53.78 o 
  16   7   0     1428.36     1463.85    241.95 o 
  17   7   0      825.93      877.84     85.17 o 
  18   7   0       41.81      218.02     90.96 o 
  19   7   0        0.92      105.52     98.84 o 
  20   7   0      387.73      298.08    141.04 o 
   0   8   0    41880.17    44310.90    211.86 o 
   1   8   0    11392.72    10939.71     40.93 o 
   2   8   0     6618.37     7299.00     42.82 o 
   3   8   0       58.08      113.92     12.23 o 
   4   8   0     8586.31     8787.73     89.28 o 
   5   8   0    10625.72    10271.05     35.97 o 
   6   8   0      903.67      871.20     29.71 o 
   7   8   0      435.68      760.78     30.20 o 
   8   8   0     3572.73     3496.96     49.79 o 
   9   8   0     2309.40     2306.72     39.82 o 
  10   8   0     4291.97     4013.39     57.49 o 
  11   8   0     3206.98     2636.07     45.23 o 
  12   8   0       92.51       46.38     40.77 o 
  13   8   0      204.06      314.50     49.29 o 
  14   8   0     2091.86     2102.94     64.31 o 
  15   8   0      662.38      620.26     53.46 o 
  16   8   0     1469.54     1335.89     74.94 o 
  17   8   0      165.16      184.70     89.72 o 
  18   8   0     2827.13     2737.66     90.52 o 
  19   8   0      262.47      240.64     87.04 o 
  20   8   0      103.54       52.77    123.37 o 
   1   9   0      366.43      399.70     12.98 o 
   2   9   0    17605.09    17952.04     86.44 o 
   3   9   0     2211.54     1915.25     20.16 o 
   4   9   0     2532.58     2417.48     21.91 o 
   5   9   0     2838.84     2473.70     23.72 o 
   6   9   0     2500.59     2294.82     30.37 o 
   7   9   0     7665.10     7255.33     66.71 o 
   8   9   0    12398.78    11911.52     94.33 o 
   9   9   0      248.14      205.30     62.33 o 
  10   9   0      781.05      747.68     59.22 o 
  11   9   0      561.63      547.81     39.38 o 
  12   9   0     1400.68     1475.26     43.10 o 
  13   9   0       14.12       69.38     49.55 o 
  14   9   0      210.24      224.24     52.31 o 
  15   9   0      106.02      157.04     54.04 o 
  16   9   0     2139.84     1923.19     59.85 o 
  17   9   0     1044.58     1043.93     82.89 o 
  18   9   0       11.83      127.19     92.86 o 
  19   9   0      381.61      379.77     93.31 o 
  20   9   0       47.68       -3.54    121.79 o 
   0  10   0     5868.56     6182.44     44.37 o 
   1  10   0      757.83      770.31     12.74 o 
   2  10   0     4944.86     5795.35     32.94 o 
   3  10   0        4.04       35.14     13.78 o 
   4  10   0     3608.83     3339.20     20.99 o 
   5  10   0      773.05      655.48     20.20 o 
   6  10   0     5282.09     5003.99     43.59 o 
   7  10   0        8.58       19.41     28.57 o 
   8  10   0     3397.81     3539.30     63.78 o 
   9  10   0      786.71      782.84     39.19 o 
  10  10   0     1848.84     1752.07     58.12 o 
  11  10   0       54.93       62.02     41.81 o 
  12  10   0       93.33      102.98     63.48 o 
  13  10   0     1489.46     1492.21     60.00 o 
  14  10   0      447.90      555.80     52.40 o 
  15  10   0       94.35      144.48     54.75 o 
  16  10   0       38.05      150.92     58.00 o 
  17  10   0        7.24       22.02     83.09 o 
  18  10   0     2147.81     1931.59     90.80 o 
  19  10   0       24.84       50.04     88.26 o 
  20  10   0       66.34       23.58    122.04 o 
   1  11   0     6745.80     7587.51     20.78 o 
   2  11   0      681.93      679.00     13.81 o 
   3  11   0        1.91       21.73     14.38 o 
   4  11   0       32.33       26.34     16.65 o 
   5  11   0      105.61      133.08     27.71 o 
   6  11   0     6191.49     6097.97     73.60 o 
   7  11   0     4466.50     4285.88     63.27 o 
   8  11   0    14804.15    14014.84     87.41 o 
   9  11   0       53.78       43.83     53.57 o 
  10  11   0     2661.56     2364.60     42.11 o 
  11  11   0      506.15      571.15     46.87 o 
  12  11   0      311.29      290.70     42.30 o 
  13  11   0       38.45       41.77     49.07 o 
  14  11   0      730.09      586.39     52.76 o 
  15  11   0       53.36      100.01     57.14 o 
  16  11   0      101.75      130.80     59.21 o 
  17  11   0       58.64      162.87     83.04 o 
  18  11   0      451.61      426.69     83.31 o 
  19  11   0      497.21      505.25    127.36 o 
   0  12   0      376.33      277.08     18.69 o 
   1  12   0     1632.25     1809.57     14.63 o 
   2  12   0      517.77      501.81     14.53 o 
   3  12   0     1524.17     1602.44     17.82 o 
   4  12   0     6253.48     5497.60     48.00 o 
   5  12   0      347.19      246.71     37.35 o 
   6  12   0     3695.80     3358.13     68.45 o 
   7  12   0     3309.72     2903.38     51.15 o 
   8  12   0      764.41      854.65     36.22 o 
   9  12   0      820.85      831.89     38.33 o 
  10  12   0      205.69      172.60     37.56 o 
  11  12   0      237.95      149.43     39.94 o 
  12  12   0      447.96      396.47     42.64 o 
  13  12   0      960.05      833.27     52.37 o 
  14  12   0     1360.91     1148.62     55.78 o 
  15  12   0       43.43       76.33     57.76 o 
  16  12   0       22.76        9.40     59.05 o 
  17  12   0       26.39       46.39     82.31 o 
  18  12   0       22.20       94.83    122.33 o 
   1  13   0      992.02     1125.44     16.99 o 
   2  13   0     7027.18     6614.17     41.05 o 
   3  13   0     2413.09     2478.70     27.50 o 
   4  13   0     1052.33     1039.83     26.18 o 
   5  13   0     2544.51     2150.15     29.97 o 
   6  13   0       23.46       23.50     38.29 o 
   7  13   0     6259.08     6453.82     68.06 o 
   8  13   0       38.54       41.23     43.45 o 
   9  13   0     5587.46     5191.42     52.48 o 
  10  13   0     1313.97     1182.57     62.86 o 
  11  13   0      566.76      607.51     64.06 o 
  12  13   0       63.08       42.15     66.87 o 
  13  13   0      296.46      172.93     66.63 o 
  14  13   0       63.56      116.62     70.79 o 
  15  13   0      139.60       65.53     74.20 o 
  16  13   0       45.76       31.45     75.92 o 
  17  13   0      292.42      258.68     83.38 o 
  18  13   0      170.91      207.43    123.73 o 
   0  14   0     1236.85      999.32     35.33 o 
   1  14   0     1976.20     2062.19     22.28 o 
   2  14   0     2251.47     2132.46     30.26 o 
   3  14   0       29.00       88.87     23.96 o 
   4  14   0     2319.71     2291.17     41.88 o 
   5  14   0     1676.30     1673.76     63.17 o 
   6  14   0      444.78      445.03     59.18 o 
   7  14   0       56.12       37.12     45.68 o 
   8  14   0     2083.75     2044.86     60.15 o 
   9  14   0      246.42      233.66     60.18 o 
  10  14   0      700.90      608.48     62.63 o 
  11  14   0     1134.19     1112.24     65.72 o 
  12  14   0     1221.66     1292.91     69.20 o 
  13  14   0      434.70      353.86     72.86 o 
  14  14   0      485.22      558.14     76.02 o 
  15  14   0      384.77      348.69     78.01 o 
  16  14   0      648.27      612.91     84.58 o 
  17  14   0        2.57       -8.19     86.18 o 
  18  14   0     1487.86     1319.71    127.59 o 
   1  15   0      798.88      772.07     27.87 o 
   2  15   0      835.89      863.35     21.83 o 
   3  15   0    10041.59     9662.68     88.23 o 
   4  15   0     1916.89     1906.30     39.22 o 
   5  15   0      287.75      295.25     54.33 o 
   6  15   0     2837.32     2795.55     56.21 o 
   7  15   0     4447.16     4358.61     59.60 o 
   8  15   0      169.60       73.06     55.65 o 
   9  15   0     1514.09     1388.49     63.31 o 
  10  15   0     1758.95     1859.47     68.00 o 
  11  15   0        8.34      -25.05     63.55 o 
  12  15   0      234.21      183.16     66.77 o 
  13  15   0      948.67      865.66     74.48 o 
  14  15   0     2764.44     2632.62    126.83 o 
  15  15   0       62.37       93.93     82.35 o 
  16  15   0      846.87      835.41    125.69 o 
  17  15   0        2.55      -27.12     82.45 o 
  18  15   0       35.50      -38.90    132.49 o 
   0  16   0      317.36      310.21     39.35 o 
   1  16   0     4544.70     4579.34     44.30 o 
   2  16   0      526.98      504.42     35.64 o 
   3  16   0        5.09       93.08     41.56 o 
   4  16   0     3643.04     3283.84     65.62 o 
   5  16   0     6034.55     5992.85    108.38 o 
   6  16   0      100.72      109.64     42.66 o 
   7  16   0     4415.82     4328.14    104.13 o 
   8  16   0     1614.93     1668.07     58.71 o 
   9  16   0      707.00      679.52     61.22 o 
  10  16   0        3.45      -16.01     64.07 o 
  11  16   0      673.43      621.11     66.32 o 
  12  16   0     1285.06     1351.75     72.87 o 
  13  16   0       30.71       15.72     73.61 o 
  14  16   0     2282.03     2386.97     86.69 o 
  15  16   0       47.31       58.25     79.56 o 
  16  16   0       56.39      -18.31     81.87 o 
  17  16   0       95.77       52.80     84.54 o 
   1  17   0     1078.64     1169.23     23.95 o 
   2  17   0        1.68       17.35     29.61 o 
   3  17   0     7645.25     7361.77     80.62 o 
   4  17   0      164.05      230.53     55.04 o 
   5  17   0      479.28      496.32     64.07 o 
   6  17   0      628.56      631.77     96.47 o 
   7  17   0     1339.70     1336.21     99.88 o 
   8  17   0     1275.46     1068.49    105.65 o 
   9  17   0      919.71      973.04     61.42 o 
  10  17   0     2737.97     2788.57     70.04 o 
  11  17   0      702.53      669.11     68.61 o 
  12  17   0      150.03      108.62     71.15 o 
  13  17   0     1645.03     1748.04    213.15 o 
  14  17   0     1823.54     1745.35    181.77 o 
  15  17   0      150.33       94.54     88.33 o 
  16  17   0      617.73      560.27    121.76 o 
   0  18   0      175.00      230.09     38.42 o 
   1  18   0     3374.00     3168.90     31.01 o 
   2  18   0      462.15      611.20     31.09 o 
   3  18   0     1099.19     1248.87     38.73 o 
   4  18   0      224.20      150.37     36.02 o 
   5  18   0       41.11      -53.63    100.32 o 
   6  18   0      560.75      466.20    103.00 o 
   7  18   0      267.13      161.51    104.04 o 
   8  18   0      494.06      554.62    106.32 o 
   9  18   0      346.91      383.46    105.21 o 
  10  18   0      293.31      327.14    112.42 o 
  11  18   0     2906.72     3095.20    123.85 o 
  12  18   0     1672.53     1588.31    119.48 o 
  13  18   0      157.17      200.67    117.05 o 
  14  18   0     1476.23     1588.50    125.71 o 
  15  18   0       98.36      115.95    123.55 o 
   1  19   0     1399.42     1327.37     34.72 o 
   2  19   0       21.51       53.81     32.25 o 
   3  19   0     3649.47     3360.08     39.27 o 
   4  19   0       12.03       36.60     47.05 o 
   5  19   0      159.97      165.12     99.56 o 
   6  19   0      598.47      670.99    102.79 o 
   7  19   0     1846.34     1922.15    110.46 o 
   8  19   0      869.25      754.42    107.99 o 
   9  19   0     3058.52     3123.25    120.70 o 
  10  19   0     2169.47     2330.70    120.43 o 
  11  19   0      682.17      638.99    123.30 o 
  12  19   0       24.29       45.40    119.07 o 
  13  19   0     1193.55     1620.07    125.99 o 
  14  19   0      211.84      135.90    122.87 o 
   0  20   0      574.18      600.13     42.29 o 
   1  20   0     2502.20     2588.59     37.40 o 
   2  20   0       50.49       62.09     42.63 o 
   3  20   0       32.97       64.00     49.28 o 
   4  20   0        0.21      -16.59     98.57 o 
   5  20   0     1785.97     1956.23    108.88 o 
   6  20   0       76.65       55.54    103.59 o 
   7  20   0      109.93      163.97    107.25 o 
   8  20   0      181.96      213.39    109.98 o 
   9  20   0      344.59      215.17    122.07 o 
  10  20   0       47.89       29.01    119.19 o 
  11  20   0     1058.19     1344.60    129.93 o 
  12  20   0      423.51      460.78    128.29 o 
  13  20   0       26.93       13.89    124.19 o 
   1  21   0      173.09      200.55     44.14 o 
   2  21   0      328.99      333.30     43.89 o 
   3  21   0      590.96      777.51     71.68 o 
   4  21   0      774.01      752.65     73.24 o 
   5  21   0        1.72       11.34    104.76 o 
   6  21   0      134.25       71.36    112.56 o 
   7  21   0      248.79      207.85    116.69 o 
   8  21   0      926.70     1012.73    124.44 o 
   9  21   0     1784.99     1815.13    127.13 o 
  10  21   0      409.89      378.75    122.30 o 
  11  21   0       34.29       26.85    124.92 o 
  12  21   0        6.47       33.52    130.46 o 
   0  22   0     1487.71     1407.86     67.87 o 
   1  22   0       72.87      102.19     45.66 o 
   2  22   0       49.38       62.54     55.08 o 
   3  22   0        8.73       33.54     72.84 o 
   4  22   0        7.18       24.04     80.89 o 
   5  22   0      156.09      214.29     78.94 o 
   6  22   0      498.30      579.52    116.38 o 
   7  22   0      544.66      562.49    120.44 o 
   8  22   0       16.83        4.85    119.13 o 
   9  22   0        0.06       29.60    124.52 o 
  10  22   0      269.93      309.80    130.97 o 
  11  22   0      206.49      259.32    117.51 o 
   1  23   0       14.61      -26.78     57.74 o 
   2  23   0      693.66      602.19     76.67 o 
   3  23   0      251.22      313.54     78.01 o 
   4  23   0      204.21      230.58     79.15 o 
   5  23   0      214.14      330.70     82.73 o 
   6  23   0       24.86       73.81     82.26 o 
   7  23   0      108.47      100.84    123.12 o 
   8  23   0      522.73      692.57    126.42 o 
   9  23   0      121.54      152.73    130.08 o 
  10  23   0       17.37       53.15    124.32 o 
   0  24   0     1160.69     1125.62    107.55 o 
   1  24   0       79.37       61.19     74.41 o 
   2  24   0      210.18      168.59     77.60 o 
   3  24   0      114.92      158.44     79.50 o 
   4  24   0     1329.62     1650.05     86.06 o 
   5  24   0       89.72      143.54     84.11 o 
   6  24   0     1116.63     1263.56     90.56 o 
   7  24   0       14.36      139.28     89.95 o 
   8  24   0       38.20       38.33     91.39 o 
   1  25   0        1.56      -48.90     78.28 o 
   2  25   0      132.05      209.57     81.54 o 
   3  25   0      162.96      237.35     84.18 o 
   4  25   0     1180.58     1485.76     90.28 o 
   5  25   0      779.20     1004.52     89.18 o 
   6  25   0      161.42      268.76     89.89 o 
   7  25   0       98.99      135.05     88.19 o 
   1  26   0        4.92      -17.02    121.03 o 
   2  26   0       62.01       -5.10     84.14 o 
   3  26   0        7.82       51.32     85.25 o 
   4  26   0     1336.23     1838.15    114.82 o 
   5  26   0        7.49      138.04     91.06 o 
   6  26   0       15.09       53.72    125.27 o 
   2  27   0      334.15      334.64    127.35 o 
   3  27   0       18.75       85.92     88.98 o 
   4  27   0      417.86      646.31     91.40 o 
   2  28   0       75.45      144.33    126.48 o 
 -20   1   1      725.64      530.28     98.36 o 
 -19   1   1        0.91     -101.05    101.05 o 
 -18   1   1      352.15      184.55     88.39 o 
 -17   1   1      325.32      205.35     87.01 o 
 -16   1   1       93.86       61.36     76.49 o 
 -15   1   1       11.07       41.47     76.39 o 
 -14   1   1     1058.55     1053.61     73.62 o 
 -13   1   1      132.72      143.07     68.31 o 
 -12   1   1     1207.49     1220.26     41.69 o 
 -11   1   1       45.14       36.81     26.78 o 
 -10   1   1     3805.92     3943.49     36.21 o 
  -9   1   1     2336.88     2412.93     23.75 o 
  -8   1   1    13499.92    14663.96    126.56 o 
  -7   1   1     1007.44     1005.31     36.03 o 
  -6   1   1        2.38       -7.37     17.05 o 
  -5   1   1     2831.53     3004.39     24.75 o 
  -4   1   1        0.74      -17.05     17.05 o 
  -3   1   1      536.27      835.57     25.59 o 
   3   1   1      775.37      972.34     26.64 o 
   4   1   1     5517.23     5747.92     58.63 o 
   5   1   1      651.37      835.07     29.37 o 
   6   1   1     9438.02    10268.87     36.99 o 
   7   1   1      730.87      871.02     40.25 o 
   8   1   1      376.02      383.50     37.63 o 
   9   1   1     1299.55     1255.05     45.22 o 
  10   1   1     5394.87     4955.40     65.64 o 
  11   1   1     1224.87     1157.72     34.94 o 
  12   1   1     1624.74     1545.60     41.62 o 
  13   1   1      135.35      171.05     67.20 o 
  14   1   1     3712.32     3138.48     77.30 o 
  15   1   1      341.07      385.61     76.30 o 
  16   1   1      384.26      415.74     76.69 o 
  17   1   1      125.12      148.37     76.83 o 
  18   1   1       29.70       31.20     94.59 o 
  19   1   1       73.04      -59.51    101.63 o 
  20   1   1     1036.15      896.07     98.05 o 
 -20   2   1      396.03      178.46    103.01 o 
 -19   2   1      383.22      243.01    102.82 o 
 -18   2   1      454.25      426.46     83.42 o 
 -17   2   1      339.31      277.91     88.23 o 
 -16   2   1       26.45       40.59     79.69 o 
 -15   2   1      969.69      857.00     73.65 o 
 -14   2   1       36.57       18.83     69.09 o 
 -13   2   1      185.28      248.27     40.64 o 
 -12   2   1       58.22       91.01     43.23 o 
 -11   2   1     8456.01     7769.13     61.12 o 
 -10   2   1       53.14       55.99     22.73 o 
  -9   2   1      139.27      165.35     19.80 o 
  -8   2   1      563.64      697.01     18.14 o 
  -7   2   1    14700.06    15565.85     53.99 o 
  -6   2   1     2975.96     2820.84     49.40 o 
  -5   2   1     4078.05     4637.72     54.01 o 
  -4   2   1    11126.00    12207.45     38.44 o 
  -3   2   1    19728.53    21980.07    270.77 o 
   3   2   1       43.94        8.40     17.87 o 
   4   2   1     3207.35     2935.39     20.64 o 
   5   2   1     2202.79     2926.95     23.71 o 
   6   2   1     4325.44     4258.42     26.90 o 
   7   2   1     2605.57     2429.74     26.80 o 
   8   2   1     2346.55     2236.92     36.36 o 
   9   2   1       39.37       55.84     43.26 o 
  10   2   1     1456.12     1470.80     66.61 o 
  11   2   1      851.79      881.50     65.34 o 
  12   2   1     2244.42     2054.91     45.29 o 
  13   2   1      110.70      113.09     67.15 o 
  14   2   1       99.11      158.97     71.16 o 
  15   2   1      555.16      632.05     74.59 o 
  16   2   1     1367.14     1160.89     77.60 o 
  17   2   1      199.21      162.93     80.16 o 
  18   2   1     1681.14     1691.63     93.38 o 
  19   2   1       59.67      -51.66    102.68 o 
  20   2   1       36.64       23.22     98.75 o 
 -20   3   1      381.54      354.01    101.60 o 
 -19   3   1      153.19       10.86     95.33 o 
 -18   3   1     1181.78     1053.22     89.67 o 
 -17   3   1      138.45       36.99     82.94 o 
 -16   3   1     1279.62     1249.06     79.92 o 
 -15   3   1      687.46      555.66     77.81 o 
 -14   3   1       87.46       24.35     72.05 o 
 -13   3   1     1076.36     1178.21     44.01 o 
 -12   3   1    11764.93    12144.90     60.87 o 
 -11   3   1      220.30      305.03     42.03 o 
 -10   3   1      132.54      119.03     37.45 o 
  -9   3   1    20046.21    18848.67    108.99 o 
  -8   3   1     1615.05     1734.17     31.00 o 
  -7   3   1     6686.02     6693.27     33.18 o 
  -6   3   1     1465.22     1656.34     25.36 o 
  -5   3   1      522.15      851.24     25.33 o 
  -4   3   1     6661.41     7884.78     78.71 o 
  -3   3   1       90.27      152.17     18.18 o 
  -2   3   1      707.50      754.81     31.44 o 
   2   3   1     7925.85     8219.18     46.40 o 
   3   3   1     1307.78     1389.28     32.76 o 
   4   3   1     4082.20     4874.52     24.73 o 
   5   3   1    23995.22    23328.55    149.74 o 
   6   3   1     1492.93     1519.33     39.31 o 
   7   3   1      905.99      726.86     25.89 o 
   8   3   1     3474.01     3472.82     68.52 o 
   9   3   1      730.42      735.70     41.67 o 
  10   3   1    13193.25    12646.35     70.71 o 
  11   3   1       14.95       -1.72     54.68 o 
  12   3   1        7.00       33.50     47.81 o 
  13   3   1      362.75      178.55     56.31 o 
  14   3   1     3510.61     3013.54    104.65 o 
  15   3   1     1263.02     1101.56     99.75 o 
  16   3   1      392.77      318.01     74.54 o 
  17   3   1        4.77      -48.18     80.46 o 
  18   3   1     1248.90     1222.09     86.25 o 
  19   3   1       63.04      -13.12     96.04 o 
  20   3   1      959.79      918.19    123.70 o 
 -20   4   1     1615.56     1552.86     94.12 o 
 -19   4   1       44.00      102.53     98.13 o 
 -18   4   1     2371.19     2446.35    122.63 o 
 -17   4   1      217.22       94.85    125.94 o 
 -16   4   1     2656.81     2276.04     78.01 o 
 -15   4   1     2297.24     2364.18    121.97 o 
 -14   4   1     1002.99     1057.38     74.47 o 
 -13   4   1      122.43      115.02     42.08 o 
 -12   4   1       30.94       36.77     44.32 o 
 -11   4   1    11170.54    10870.38     89.64 o 
 -10   4   1     5384.48     5497.40     65.41 o 
  -9   4   1     1278.83     1552.13     34.98 o 
  -8   4   1     3212.82     3747.45     92.22 o 
  -7   4   1    23997.71    22267.10     87.95 o 
  -6   4   1     3809.12     4767.52     39.16 o 
  -5   4   1    10362.47    10280.30     80.99 o 
  -4   4   1     5975.11     6509.06     25.52 o 
  -3   4   1    59268.59    60569.76    295.99 o 
  -2   4   1   148953.08   156845.28    620.85 o 
  -1   4   1    36382.01    36959.10    163.78 o 
   0   4   1     2962.06     3383.78     41.82 o 
   1   4   1     5318.47     6026.43     45.77 o 
   2   4   1      931.76      909.62     33.19 o 
   3   4   1    29817.65    30005.87    151.12 o 
   4   4   1     2399.75     2350.24     22.72 o 
   5   4   1     2767.63     2605.60     28.73 o 
   6   4   1     9535.61     9660.64     61.73 o 
   7   4   1      766.79      645.48     26.62 o 
   8   4   1    21613.82    21138.48    148.86 o 
   9   4   1     1638.71     1487.09     41.64 o 
  10   4   1      459.38      476.39     48.37 o 
  11   4   1      453.79      456.86     56.21 o 
  12   4   1    10636.39    10021.53     95.69 o 
  13   4   1      593.65      499.45     66.15 o 
  14   4   1      122.26      148.78     69.12 o 
  15   4   1      127.73      115.20    118.84 o 
  16   4   1     4856.58     4724.49    120.15 o 
  17   4   1      108.03       96.48     81.48 o 
  18   4   1     1133.91      986.83     96.34 o 
  19   4   1        1.78      -41.43     94.46 o 
  20   4   1      553.04      482.39    100.69 o 
 -20   5   1       75.49      101.56    101.19 o 
 -19   5   1        4.49       14.41     89.63 o 
 -18   5   1     1994.81     2131.58     91.56 o 
 -17   5   1      122.96       20.06     83.71 o 
 -16   5   1     3627.83     3621.62    157.91 o 
 -15   5   1     2696.11     2444.84     93.13 o 
 -14   5   1     1186.74      898.85    112.51 o 
 -13   5   1      596.60      442.07     45.72 o 
 -12   5   1     4080.04     3831.24     52.22 o 
 -11   5   1     4775.06     4502.82     51.09 o 
 -10   5   1      655.84      573.00     40.49 o 
  -9   5   1     3599.55     3332.63     38.00 o 
  -8   5   1      340.14      292.17     28.98 o 
  -7   5   1       14.29       11.98     25.58 o 
  -6   5   1     3412.07     3605.47     37.42 o 
  -5   5   1    14705.93    13320.12     83.27 o 
  -4   5   1    18584.32    19181.47     59.99 o 
  -3   5   1    79307.85    79910.82    191.08 o 
  -2   5   1     2458.25     2331.10     31.67 o 
  -1   5   1     9616.73    10353.96     46.61 o 
   0   5   1     9545.54     9994.26     30.31 o 
   1   5   1    19802.11    19546.31    130.59 o 
   2   5   1    16444.06    17730.86    179.26 o 
   3   5   1     3834.53     4122.73     53.22 o 
   4   5   1     2895.17     3595.60     26.38 o 
   5   5   1     2592.04     2546.87     24.32 o 
   6   5   1     2310.18     2116.72     26.88 o 
   7   5   1      643.45      847.62     27.55 o 
   8   5   1     2919.84     2599.31     41.47 o 
   9   5   1     1843.14     1696.35     52.13 o 
  10   5   1     9609.03     9176.96    120.78 o 
  11   5   1     2053.20     1859.57     57.23 o 
  12   5   1      419.57      300.41     41.89 o 
  13   5   1      625.14      613.03     46.66 o 
  14   5   1     5076.39     5159.51    116.94 o 
  15   5   1       35.79       60.24     72.61 o 
  16   5   1      611.31      571.75     77.94 o 
  17   5   1      138.87       91.90     86.66 o 
  18   5   1     1978.73     1814.80     97.84 o 
  19   5   1        2.73      -87.53     95.27 o 
  20   5   1     1643.58     1444.88    150.07 o 
 -20   6   1     1237.95     1186.76    101.84 o 
 -19   6   1      138.72      169.90    102.91 o 
 -18   6   1      851.25      850.06     92.14 o 
 -17   6   1      587.46      627.94     83.66 o 
 -16   6   1       21.43       17.00     74.09 o 
 -15   6   1     1821.52     1667.19    125.08 o 
 -14   6   1      378.34      271.44     48.12 o 
 -13   6   1       10.30       -0.12     45.84 o 
 -12   6   1      819.08      843.13     47.74 o 
 -11   6   1     2860.43     2639.00     50.48 o 
 -10   6   1     8526.73     8078.07     98.40 o 
  -9   6   1      861.35      823.58     34.65 o 
  -8   6   1     7118.42     6831.03     40.57 o 
  -7   6   1     9650.20     9310.55     64.24 o 
  -6   6   1     3153.59     3642.22     40.69 o 
  -5   6   1    11719.96    11527.67     76.18 o 
  -4   6   1      288.75      321.70     18.06 o 
  -3   6   1       15.68       40.32     13.99 o 
  -2   6   1    12461.08    12959.99     71.83 o 
  -1   6   1    15477.30    15139.66    101.71 o 
   0   6   1    35008.06    36889.36    175.33 o 
   1   6   1    10789.40    10671.14     52.71 o 
   2   6   1       14.62       40.47     11.06 o 
   3   6   1    22744.81    24249.82    143.92 o 
   4   6   1     8504.64     9378.40     82.70 o 
   5   6   1     4922.40     4991.32     56.77 o 
   6   6   1     1998.97     2036.28     27.88 o 
   7   6   1     7441.38     7023.85     67.22 o 
   8   6   1     1738.75     1682.51     33.77 o 
   9   6   1     3634.26     3585.86     40.15 o 
  10   6   1      795.51      715.33     50.51 o 
  11   6   1     1387.16     1440.58     55.78 o 
  12   6   1     2099.18     2228.19     44.24 o 
  13   6   1      299.59      389.41     47.12 o 
  14   6   1       15.36      -44.36     48.00 o 
  15   6   1      663.66      600.82     72.82 o 
  16   6   1     4236.45     3938.98     83.93 o 
  17   6   1       22.33       -0.09     78.01 o 
  18   6   1     1276.76     1128.55    107.64 o 
  19   6   1      505.25      590.25     98.24 o 
  20   6   1      158.71      115.34    133.60 o 
 -20   7   1      400.17      451.06     97.45 o 
 -19   7   1       15.95       98.12     89.86 o 
 -18   7   1      750.24      746.19     87.04 o 
 -17   7   1        1.39       89.95     81.19 o 
 -16   7   1     1778.19     1744.14     78.01 o 
 -15   7   1     3244.91     3181.90     56.77 o 
 -14   7   1      215.53      131.02     49.95 o 
 -13   7   1       59.25       -8.55     46.22 o 
 -12   7   1      756.22      713.58     61.52 o 
 -11   7   1     2383.60     2484.93     61.45 o 
 -10   7   1      648.73      730.85     39.12 o 
  -9   7   1    14320.31    13832.64    113.65 o 
  -8   7   1     7895.99     8109.84     52.15 o 
  -7   7   1      149.65      298.69     38.70 o 
  -6   7   1     3459.74     3131.95     25.80 o 
  -5   7   1     2928.15     2999.94     34.18 o 
  -4   7   1     1440.34     1817.13     29.23 o 
  -3   7   1     6165.09     5709.88     50.20 o 
  -2   7   1     1852.84     1871.20     16.88 o 
  -1   7   1       32.38       49.45      9.28 o 
   0   7   1     9564.02    10504.37     68.35 o 
   1   7   1    26963.59    26275.23    159.35 o 
   2   7   1    17179.37    18256.33     64.52 o 
   3   7   1     1958.50     1525.90     20.03 o 
   4   7   1     6431.85     6777.05     29.81 o 
   5   7   1     8831.65     9248.44     35.52 o 
   6   7   1      987.06     1044.25     26.67 o 
   7   7   1     3056.88     2717.67     46.98 o 
   8   7   1     2219.36     2176.22     36.41 o 
   9   7   1      487.80      430.91     44.48 o 
  10   7   1     1302.61     1384.12     50.95 o 
  11   7   1      602.87      433.31     42.61 o 
  12   7   1     2093.95     1852.47     43.82 o 
  13   7   1     6235.00     5632.94     54.63 o 
  14   7   1     4919.41     5042.04     80.72 o 
  15   7   1       36.69        5.46     52.54 o 
  16   7   1      709.08      733.04     83.18 o 
  17   7   1       15.25      -70.25     86.90 o 
  18   7   1     1884.26     1827.02     93.40 o 
  19   7   1      195.43      206.70     87.59 o 
  20   7   1      991.93      782.08    127.17 o 
 -20   8   1     1077.37     1017.59    145.02 o 
 -19   8   1        7.60       39.11     94.78 o 
 -18   8   1      785.13      732.89     88.63 o 
 -17   8   1      105.30      206.36     85.64 o 
 -16   8   1       11.01       67.78    106.07 o 
 -15   8   1      254.38      235.11     49.86 o 
 -14   8   1     2682.25     2602.31     61.23 o 
 -13   8   1     1746.14     1734.79     50.08 o 
 -12   8   1     1352.24     1374.80     47.26 o 
 -11   8   1     1595.12     1532.35     46.76 o 
 -10   8   1      352.63      332.63     43.38 o 
  -9   8   1      111.31      116.82     39.32 o 
  -8   8   1     1904.60     1716.24     39.07 o 
  -7   8   1     6583.16     6744.80     61.68 o 
  -6   8   1     2623.83     2487.84     45.19 o 
  -5   8   1     2349.54     2291.30     17.14 o 
  -4   8   1     8976.93     9190.42     81.81 o 
  -3   8   1     3910.25     3944.82     24.08 o 
  -2   8   1     2515.96     3038.27     17.58 o 
  -1   8   1     5542.30     5184.11     25.63 o 
   0   8   1     1942.37     1680.75     11.13 o 
   1   8   1      792.96      695.15     11.37 o 
   2   8   1     1778.83     1717.25     13.86 o 
   3   8   1     9528.90     8746.35     82.77 o 
   4   8   1     7742.48     7540.21     78.64 o 
   5   8   1    29373.02    28545.08     99.17 o 
   6   8   1     9264.80    10218.33     52.51 o 
   7   8   1        7.59       -0.92     29.99 o 
   8   8   1      469.87      586.87     42.23 o 
   9   8   1       44.43      121.82     46.19 o 
  10   8   1      280.20      317.67     58.26 o 
  11   8   1       12.95       -3.41     39.94 o 
  12   8   1     7353.64     7305.85     55.26 o 
  13   8   1     4456.53     4133.46     80.58 o 
  14   8   1       51.25       19.48     51.05 o 
  15   8   1     2201.14     1908.78     55.93 o 
  16   8   1      567.00      586.64     78.21 o 
  17   8   1      274.25      283.64     86.69 o 
  18   8   1     2072.84     2221.03     99.47 o 
  19   8   1      679.68      957.32    102.02 o 
  20   8   1       34.07       17.90    139.20 o 
 -20   9   1      419.83      396.03    141.37 o 
 -19   9   1      105.19      117.09    104.63 o 
 -18   9   1        1.48       10.08     85.30 o 
 -17   9   1       65.72       49.08     81.35 o 
 -16   9   1     3194.72     3042.44     80.05 o 
 -15   9   1     3378.99     3567.56     57.99 o 
 -14   9   1       63.87      110.59     50.24 o 
 -13   9   1        2.31      -20.60     49.19 o 
 -12   9   1     1115.97     1252.72     48.74 o 
 -11   9   1      877.40      776.60     44.49 o 
 -10   9   1     5038.64     4963.28     67.99 o 
  -9   9   1      224.29      293.36     35.40 o 
  -8   9   1     1305.79     1245.15     34.77 o 
  -7   9   1     4877.85     5396.61     66.50 o 
  -6   9   1     5386.00     4979.55     82.55 o 
  -5   9   1      204.76      160.94     14.00 o 
  -4   9   1     9192.17     9465.27     72.29 o 
  -3   9   1     1117.18      765.31     16.15 o 
  -2   9   1     3202.35     3312.90     23.36 o 
  -1   9   1       56.58       33.44     15.96 o 
   0   9   1       11.90       12.98     10.18 o 
   1   9   1     9455.35     9993.20     27.10 o 
   2   9   1     4557.04     4088.61     17.45 o 
   3   9   1    15798.60    15037.67    230.59 o 
   4   9   1      704.63      817.87     23.29 o 
   5   9   1     2092.80     2027.28     27.39 o 
   6   9   1     8130.74     7763.66     72.44 o 
   7   9   1     8518.01     8276.70     77.40 o 
   8   9   1     2962.73     2816.58     53.33 o 
   9   9   1     5088.93     4497.47    125.57 o 
  10   9   1      257.25      195.73     45.45 o 
  11   9   1      100.31       23.43     40.74 o 
  12   9   1      105.75       33.14     41.65 o 
  13   9   1     8472.00     8046.68     59.72 o 
  14   9   1     3377.05     3211.63     58.01 o 
  15   9   1     1799.89     1862.29     65.79 o 
  16   9   1      149.49      122.59     57.26 o 
  17   9   1      201.42      219.81     77.87 o 
  18   9   1      605.56      753.24     87.94 o 
  19   9   1      251.53      308.77     95.13 o 
 -20  10   1      692.50      579.77    138.87 o 
 -19  10   1     4096.43     4036.44    108.45 o 
 -18  10   1       58.81      142.40     90.91 o 
 -17  10   1      989.92     1052.13     83.72 o 
 -16  10   1      908.20      885.23     59.90 o 
 -15  10   1     2978.64     2800.36     68.31 o 
 -14  10   1     1776.24     1875.34     55.98 o 
 -13  10   1     1686.83     1673.96     71.16 o 
 -12  10   1     2622.66     2794.73     51.89 o 
 -11  10   1      524.58      463.84     38.99 o 
 -10  10   1      583.94      636.84     37.98 o 
  -9  10   1       55.76       -3.94     36.90 o 
  -8  10   1      717.37      655.18     35.21 o 
  -7  10   1     7110.33     7326.35     41.43 o 
  -6  10   1    14606.76    14002.75     88.89 o 
  -5  10   1      406.29      462.32     16.46 o 
  -4  10   1      522.45      437.19     22.55 o 
  -3  10   1     3363.19     3231.84     29.67 o 
  -2  10   1     3895.92     3469.91     21.08 o 
  -1  10   1      176.58      131.17     15.23 o 
   0  10   1     1616.56     1454.71     13.56 o 
   1  10   1     2513.61     2256.88     14.84 o 
   2  10   1     3011.67     3887.14     32.06 o 
   3  10   1      509.75      429.42     25.82 o 
   4  10   1    11134.54    10108.83    111.91 o 
   5  10   1     3060.08     3131.51     30.08 o 
   6  10   1      816.37      912.35     30.18 o 
   7  10   1    10889.37    10708.24    102.41 o 
   8  10   1     7901.16     7565.96    120.35 o 
   9  10   1     2615.66     2593.50     70.15 o 
  10  10   1     1725.03     1837.19     42.46 o 
  11  10   1     4870.46     4577.79     68.40 o 
  12  10   1      731.06      654.91     48.90 o 
  13  10   1      670.11      677.79     58.05 o 
  14  10   1       24.84       47.32     50.10 o 
  15  10   1     3421.15     3142.14     76.14 o 
  16  10   1       41.50       71.57     58.55 o 
  17  10   1      762.01      651.39     79.24 o 
  18  10   1      105.57      159.49     83.72 o 
  19  10   1      545.17      583.34     92.66 o 
 -19  11   1       83.76      209.30    143.93 o 
 -18  11   1      523.35      582.66    144.38 o 
 -17  11   1      967.31      900.21     81.79 o 
 -16  11   1      267.34      349.56     60.99 o 
 -15  11   1     2130.92     2040.41     58.84 o 
 -14  11   1      135.73      197.04     51.71 o 
 -13  11   1     1107.92     1173.94     51.61 o 
 -12  11   1       48.98       38.89     46.94 o 
 -11  11   1     6529.50     6124.07     63.27 o 
 -10  11   1     1332.66     1111.65     37.82 o 
  -9  11   1      137.02       63.08     35.26 o 
  -8  11   1    16065.69    15402.50     63.59 o 
  -7  11   1     2516.69     2361.80     35.37 o 
  -6  11   1     3641.53     3614.47     27.01 o 
  -5  11   1     2454.75     2346.45     26.94 o 
  -4  11   1    18304.30    18123.41    163.93 o 
  -3  11   1     3867.66     3921.27     20.60 o 
  -2  11   1     3635.57     3677.93     30.34 o 
  -1  11   1     5671.19     5424.65     22.29 o 
   0  11   1       24.93      106.59     11.53 o 
   1  11   1      471.13      446.79     13.15 o 
   2  11   1     8203.30     7748.16     44.14 o 
   3  11   1      543.75      531.85     17.94 o 
   4  11   1       35.81       18.81     23.17 o 
   5  11   1     2602.88     2750.47     31.44 o 
   6  11   1     8649.70     8651.11     43.40 o 
   7  11   1     1893.62     2096.35     48.82 o 
   8  11   1      473.67      467.23     40.27 o 
   9  11   1     1392.64     1458.70     44.38 o 
  10  11   1      551.98      498.77     53.76 o 
  11  11   1       26.64       52.25     41.09 o 
  12  11   1      229.94      322.20     44.48 o 
  13  11   1     1518.06     1444.29     47.87 o 
  14  11   1      697.57      636.37     52.99 o 
  15  11   1      713.44      733.04     58.28 o 
  16  11   1      701.52      716.05     63.80 o 
  17  11   1      868.95      956.75    120.97 o 
  18  11   1      231.49      298.68    122.68 o 
  19  11   1     2143.77     1917.35    136.19 o 
 -19  12   1     3717.99     3368.66    143.20 o 
 -18  12   1      375.51      284.20    143.94 o 
 -17  12   1       81.61       88.38     78.06 o 
 -16  12   1      661.21      713.09     81.11 o 
 -15  12   1     1973.74     1972.74     59.67 o 
 -14  12   1      505.14      480.78     53.12 o 
 -13  12   1     3424.17     3418.22     57.63 o 
 -12  12   1     1088.11     1086.37     49.35 o 
 -11  12   1       53.37       -6.99     38.98 o 
 -10  12   1       12.10      -25.89     35.12 o 
  -9  12   1     2192.32     1861.98     37.78 o 
  -8  12   1      190.26      136.98     32.82 o 
  -7  12   1       27.04       17.30     31.59 o 
  -6  12   1     8554.05     8719.77    134.31 o 
  -5  12   1       53.88       90.54     18.78 o 
  -4  12   1       18.53       37.85     21.68 o 
  -3  12   1      144.11      139.97     14.90 o 
  -2  12   1     7327.72     6814.25     31.82 o 
  -1  12   1      660.45      822.46     13.74 o 
   0  12   1      372.56      277.58     12.72 o 
   1  12   1     1066.98      811.37     13.89 o 
   2  12   1     3409.60     3453.67     19.23 o 
   3  12   1      955.57      911.58     24.22 o 
   4  12   1     4878.11     4664.16     29.59 o 
   5  12   1     2711.45     2743.76     30.47 o 
   6  12   1      157.07       64.35     41.91 o 
   7  12   1     9543.76     9278.59    114.89 o 
   8  12   1     1238.44     1320.56     37.35 o 
   9  12   1        7.57       60.34     35.34 o 
  10  12   1     4952.15     4960.10     48.08 o 
  11  12   1     4940.44     4511.19     49.78 o 
  12  12   1       56.17       34.91     42.97 o 
  13  12   1      612.56      599.91     48.78 o 
  14  12   1     1610.39     1465.42     56.54 o 
  15  12   1     1307.96     1304.27     59.41 o 
  16  12   1       99.84       62.56     60.98 o 
  17  12   1     2602.95     2575.81    161.97 o 
  18  12   1      248.14      474.57    139.91 o 
 -18  13   1       27.00     -103.69    143.00 o 
 -17  13   1      971.31      968.45     81.02 o 
 -16  13   1       24.88       75.21     79.67 o 
 -15  13   1      418.49      385.17     78.42 o 
 -14  13   1     2800.32     2830.66     79.05 o 
 -13  13   1     1191.21     1161.07     69.58 o 
 -12  13   1     1510.62     1358.76     69.36 o 
 -11  13   1     2519.39     2364.65     69.51 o 
 -10  13   1      672.90      594.43     62.87 o 
  -9  13   1     1628.40     1500.29     60.94 o 
  -8  13   1     3995.78     3943.25     70.42 o 
  -7  13   1      693.76      632.85     57.50 o 
  -6  13   1     4739.08     4518.59     38.77 o 
  -5  13   1      623.27      654.12     19.30 o 
  -4  13   1    15684.75    15507.84    174.55 o 
  -3  13   1       63.50       51.72     15.89 o 
  -2  13   1     1562.61     1475.07     25.33 o 
  -1  13   1      301.98      307.82     14.11 o 
   0  13   1    16573.24    17318.77     87.04 o 
   1  13   1       36.03       46.89     14.09 o 
   2  13   1     7767.35     7604.97     46.32 o 
   3  13   1     5705.31     5369.23     57.82 o 
   4  13   1      158.23      108.54     26.67 o 
   5  13   1       84.63       76.77     27.10 o 
   6  13   1    16671.25    16190.60    212.24 o 
   7  13   1      326.35      343.54     33.68 o 
   8  13   1     3445.63     3316.22     40.97 o 
   9  13   1     1641.98     1670.92     49.73 o 
  10  13   1     2866.98     2932.86     44.68 o 
  11  13   1       44.92       47.58     40.48 o 
  12  13   1     1656.20     1816.99     69.98 o 
  13  13   1     1454.98     1344.63     69.79 o 
  14  13   1       67.55       76.92     70.01 o 
  15  13   1      266.32      262.20     76.73 o 
  16  13   1        4.72       17.58     79.74 o 
  17  13   1      648.94      649.24     80.33 o 
  18  13   1        0.01       28.72    137.82 o 
 -18  14   1       91.84       10.49    142.80 o 
 -17  14   1      601.72      496.84     80.31 o 
 -16  14   1      507.96      535.65     80.89 o 
 -15  14   1     1008.63     1116.60     79.72 o 
 -14  14   1      212.41      266.47     73.35 o 
 -13  14   1      292.24      184.04     71.20 o 
 -12  14   1      185.18      130.26     66.48 o 
 -11  14   1     1294.14     1205.41     67.77 o 
 -10  14   1      813.88      720.50     65.48 o 
  -9  14   1     2764.12     2542.41     65.54 o 
  -8  14   1      587.27      574.62     57.99 o 
  -7  14   1     3966.06     3790.75     61.12 o 
  -6  14   1     2647.09     2615.36     56.91 o 
  -5  14   1      344.70      364.91     41.95 o 
  -4  14   1     1172.85     1182.12     40.57 o 
  -3  14   1      256.88      340.72     29.25 o 
  -2  14   1     4610.06     4563.11     46.90 o 
  -1  14   1       85.85       53.85     17.64 o 
   0  14   1      985.71     1125.48     36.59 o 
   1  14   1        2.05        9.73     14.83 o 
   2  14   1      789.27      930.63     17.16 o 
   3  14   1      510.23      551.01     20.69 o 
   4  14   1      224.06      270.37     31.21 o 
   5  14   1     4954.90     4591.13     65.13 o 
   6  14   1     7193.50     7255.60     67.21 o 
   7  14   1     1526.02     1627.30     77.77 o 
   8  14   1      304.85      362.36     63.17 o 
   9  14   1     1055.93     1031.39     77.72 o 
  10  14   1     1650.50     1575.52     65.59 o 
  11  14   1     1255.81     1146.11     65.96 o 
  12  14   1      862.13      790.42     66.63 o 
  13  14   1     1074.28     1020.90     73.61 o 
  14  14   1     2755.27     2615.06     88.02 o 
  15  14   1      336.38      316.56     80.80 o 
  16  14   1       47.73        3.96     78.01 o 
  17  14   1      948.33      933.28     87.11 o 
  18  14   1      136.60      108.35    132.62 o 
 -18  15   1        3.34      -21.90     89.14 o 
 -17  15   1      281.36      319.92     85.83 o 
 -16  15   1      449.85      434.30     80.78 o 
 -15  15   1      603.94      576.23     80.92 o 
 -14  15   1      827.24      854.68     80.90 o 
 -13  15   1      256.52      200.05     71.44 o 
 -12  15   1      422.69      386.96     67.80 o 
 -11  15   1      446.51      412.61     66.68 o 
 -10  15   1     1430.02     1463.17     68.57 o 
  -9  15   1      157.37      114.13     60.61 o 
  -8  15   1      806.99      745.29     57.65 o 
  -7  15   1      564.46      566.03     53.55 o 
  -6  15   1      274.28      259.34     48.86 o 
  -5  15   1      429.14      459.52     29.38 o 
  -4  15   1     1528.46     1517.60     44.97 o 
  -3  15   1      292.46      256.29     24.71 o 
  -2  15   1      928.73      762.43     22.63 o 
  -1  15   1      947.15      757.83     20.34 o 
   0  15   1     2291.30     2476.51     31.77 o 
   1  15   1      241.50      249.93     25.06 o 
   2  15   1     6885.03     6510.03     30.64 o 
   3  15   1     2688.51     2734.58     53.37 o 
   4  15   1      880.51      851.97     37.22 o 
   5  15   1       74.16      106.45     59.53 o 
   6  15   1     1844.47     1949.44     60.56 o 
   7  15   1     3216.96     2872.79     59.08 o 
   8  15   1      107.60       90.28     47.40 o 
   9  15   1     1069.58      975.43     62.09 o 
  10  15   1      226.87      182.05     61.94 o 
  11  15   1       66.95       55.62     64.13 o 
  12  15   1      258.05      203.56     67.07 o 
  13  15   1      117.81       69.28     74.73 o 
  14  15   1      573.93      567.49     76.95 o 
  15  15   1     1775.44     1738.23    131.21 o 
  16  15   1       13.70       -0.56     82.64 o 
  17  15   1        0.42      -55.46     87.76 o 
 -17  16   1      115.43       38.82     87.47 o 
 -16  16   1       15.55      -75.45     86.91 o 
 -15  16   1      351.49      454.96    136.20 o 
 -14  16   1      385.65      385.70    127.07 o 
 -13  16   1        4.85      -24.04     74.31 o 
 -12  16   1      647.12      710.60     75.79 o 
 -11  16   1      262.82      248.38     66.00 o 
 -10  16   1      224.71      284.87     64.19 o 
  -9  16   1      599.06      572.42     59.69 o 
  -8  16   1     1521.89     1449.50     60.17 o 
  -7  16   1     1857.33     1828.52     57.87 o 
  -6  16   1     2550.66     2319.28     54.07 o 
  -5  16   1      342.85      389.70     44.28 o 
  -4  16   1      197.74      197.49     25.49 o 
  -3  16   1      188.70      194.68     25.58 o 
  -2  16   1       10.50       18.74     22.39 o 
  -1  16   1       92.42       84.52     24.11 o 
   0  16   1      691.97      671.96     24.70 o 
   1  16   1     1948.78     2122.51     30.00 o 
   2  16   1      493.40      641.45     29.50 o 
   3  16   1     4861.06     5223.32     81.31 o 
   4  16   1     2143.78     2428.98     65.65 o 
   5  16   1       62.77      145.61     60.20 o 
   6  16   1     1538.82     1583.33     44.16 o 
   7  16   1     1556.76     1518.85     67.24 o 
   8  16   1      377.27      366.33     48.59 o 
   9  16   1        6.98      -56.10     60.94 o 
  10  16   1       85.82       56.71     63.75 o 
  11  16   1      377.23      327.61     65.81 o 
  12  16   1      148.39       76.62     69.33 o 
  13  16   1        7.38        2.75     75.30 o 
  14  16   1        1.83       -2.66     76.54 o 
  15  16   1       67.31       39.77     83.02 o 
  16  16   1       24.46      -36.31     85.68 o 
  17  16   1      401.47      315.00     85.19 o 
 -17  17   1       66.78      -57.67    120.41 o 
 -16  17   1        2.19      -50.24    105.28 o 
 -15  17   1      246.03      270.70    129.25 o 
 -14  17   1        6.16       83.38     80.10 o 
 -13  17   1       79.54       79.88     78.41 o 
 -12  17   1        6.30       10.07     72.36 o 
 -11  17   1      232.65      273.78     66.11 o 
 -10  17   1        2.89       51.81     61.75 o 
  -9  17   1     1172.92     1059.00     61.63 o 
  -8  17   1      164.57      159.23     56.45 o 
  -7  17   1      355.67      380.70     52.67 o 
  -6  17   1      165.45      118.32     98.25 o 
  -5  17   1     2061.18     2106.18     97.91 o 
  -4  17   1      211.10      218.40     30.59 o 
  -3  17   1     1237.28     1288.37     35.01 o 
  -2  17   1        0.33        3.59     27.24 o 
  -1  17   1      245.75      307.12     24.34 o 
   0  17   1      317.91      366.75     24.63 o 
   1  17   1      440.62      387.28     25.84 o 
   2  17   1      347.22      440.95     29.90 o 
   3  17   1       64.94      149.24     28.79 o 
   4  17   1     2010.37     2261.09     67.59 o 
   5  17   1     1991.25     2008.62     69.02 o 
   6  17   1       71.36       26.47     66.42 o 
   7  17   1      253.65      350.67     73.50 o 
   8  17   1      495.05      453.38     97.19 o 
   9  17   1      532.79      434.16    103.01 o 
  10  17   1      164.56      154.94    107.09 o 
  11  17   1      220.40      240.18    108.31 o 
  12  17   1        0.83        1.29    111.85 o 
  13  17   1      166.84       97.43    117.82 o 
  14  17   1       17.86       78.76    116.56 o 
  15  17   1        2.11      -22.30    119.51 o 
  16  17   1       84.76       37.91    122.08 o 
 -15  18   1      224.18      254.86    119.27 o 
 -14  18   1       31.74       78.13    119.28 o 
 -13  18   1       29.20      153.46    118.15 o 
 -12  18   1      167.14      278.53    116.75 o 
 -11  18   1     1236.01     1401.59    117.87 o 
 -10  18   1      173.62      155.04    110.64 o 
  -9  18   1      341.74      305.38    102.36 o 
  -8  18   1       39.95       34.89     99.85 o 
  -7  18   1      732.04      580.49    101.51 o 
  -6  18   1      324.26      215.19     96.51 o 
  -5  18   1      284.32      327.87     96.19 o 
  -4  18   1     2804.59     2318.74    348.86 o 
  -3  18   1     3212.25     2992.77     33.64 o 
  -2  18   1      316.38      310.03     28.85 o 
  -1  18   1      552.33      604.76     29.38 o 
   0  18   1      323.41      307.20     25.32 o 
   1  18   1        0.57        8.61     26.67 o 
   2  18   1      381.47      339.95     30.58 o 
   3  18   1     1364.89     1433.83     31.81 o 
   4  18   1      263.92      244.83     40.80 o 
   5  18   1       71.75       93.82     67.00 o 
   6  18   1       90.91       67.55     67.94 o 
   7  18   1      352.84      383.91     99.30 o 
   8  18   1        9.33       10.09    106.89 o 
   9  18   1       91.64       34.25    104.46 o 
  10  18   1       76.80       41.72    112.50 o 
  11  18   1       25.67        4.15    117.73 o 
  12  18   1      420.60      468.49    120.92 o 
  13  18   1       73.27      119.56    121.27 o 
  14  18   1       45.80       62.19    121.84 o 
  15  18   1       94.12       75.79    123.14 o 
 -14  19   1      289.75      325.07    124.88 o 
 -13  19   1      438.81      575.49    123.77 o 
 -12  19   1      100.95       98.34    119.81 o 
 -11  19   1        1.44       -3.40    118.83 o 
 -10  19   1       30.67       14.89    115.73 o 
  -9  19   1      387.37      458.61    113.05 o 
  -8  19   1     1080.94     1166.52    109.61 o 
  -7  19   1       13.50       -3.47    103.39 o 
  -6  19   1      375.42      477.14    101.89 o 
  -5  19   1     2074.08     1918.03    108.07 o 
  -4  19   1      215.84      297.66     49.37 o 
  -3  19   1      264.52      219.01     32.26 o 
  -2  19   1     1273.94     1124.98     31.16 o 
  -1  19   1     1322.65     1485.54     36.92 o 
   0  19   1      228.88      256.69     26.45 o 
   1  19   1      401.87      392.47     26.48 o 
   2  19   1       95.19      118.67     41.34 o 
   3  19   1      298.98      371.85     43.53 o 
   4  19   1      167.80      144.38     65.33 o 
   5  19   1      648.23      720.65     70.02 o 
   6  19   1     2039.96     2091.78    110.51 o 
   7  19   1     1210.77     1110.03    110.94 o 
   8  19   1       13.48       62.21    105.16 o 
   9  19   1       20.00       63.02    112.12 o 
  10  19   1       63.25      104.49    115.32 o 
  11  19   1      657.45      638.85    123.91 o 
  12  19   1       33.14       96.40    125.55 o 
  13  19   1      463.35      384.70    126.97 o 
  14  19   1      222.76      312.65    127.28 o 
 -13  20   1      116.64      199.20    126.27 o 
 -12  20   1       96.77       97.26    123.19 o 
 -11  20   1      906.47      955.16    127.93 o 
 -10  20   1      579.39      580.32    119.31 o 
  -9  20   1     2342.56     2657.71    129.87 o 
  -8  20   1      786.84      754.13    114.19 o 
  -7  20   1        2.45      -18.72    105.28 o 
  -6  20   1       21.79       38.88    106.31 o 
  -5  20   1      108.59      142.17    103.25 o 
  -4  20   1       48.90       39.28     67.77 o 
  -3  20   1      884.60      898.54     38.81 o 
  -2  20   1      326.88      328.89     34.33 o 
  -1  20   1     1116.40     1124.83     35.67 o 
   0  20   1      773.94      702.73     35.66 o 
   1  20   1     1155.20     1332.48     41.06 o 
   2  20   1      964.39     1042.88     39.19 o 
   3  20   1     3906.38     4109.23    110.96 o 
   4  20   1      481.90      618.41    103.34 o 
   5  20   1      217.55      240.82    102.65 o 
   6  20   1        0.21        9.94    104.88 o 
   7  20   1      683.62      684.57    110.92 o 
   8  20   1       39.14        9.18    111.15 o 
   9  20   1      116.10      139.90    121.98 o 
  10  20   1       18.25      -16.17    118.74 o 
  11  20   1        6.85       31.77    119.22 o 
  12  20   1      800.48      801.55    129.31 o 
  13  20   1      283.48      154.42    128.50 o 
 -12  21   1      187.58      193.57    126.17 o 
 -11  21   1       87.58      175.15    129.74 o 
 -10  21   1       82.08      128.89    122.03 o 
  -9  21   1       43.15      115.58    123.45 o 
  -8  21   1     1397.53     1565.24    126.81 o 
  -7  21   1       44.05       92.16    117.56 o 
  -6  21   1      365.54      360.57    112.33 o 
  -5  21   1       88.53       56.29     71.34 o 
  -4  21   1       65.18       94.97     71.74 o 
  -3  21   1      145.76      165.61     69.07 o 
  -2  21   1      111.25       63.72     51.58 o 
  -1  21   1      158.74      206.62     44.19 o 
   0  21   1      896.94     1062.51     37.20 o 
   1  21   1       20.71       50.62     44.54 o 
   2  21   1     1409.38     1574.31     66.93 o 
   3  21   1        5.20       56.84     68.78 o 
   4  21   1        4.55        9.49    102.74 o 
   5  21   1       70.75       39.14    108.43 o 
   6  21   1      274.72      319.14    113.52 o 
   7  21   1      352.99      297.21    118.17 o 
   8  21   1        4.00       53.62    121.43 o 
   9  21   1      889.88      883.12    123.93 o 
  10  21   1       55.89       15.50    126.45 o 
  11  21   1      227.11      250.87    126.17 o 
  12  21   1        6.02       86.96    125.30 o 
 -11  22   1        3.68       56.74    117.90 o 
 -10  22   1        4.12       48.32    123.32 o 
  -9  22   1      924.07     1035.46    126.47 o 
  -8  22   1       64.47       67.76    121.01 o 
  -7  22   1       18.24       94.32    117.03 o 
  -6  22   1      517.72      480.58     79.75 o 
  -5  22   1     1125.89     1123.49    119.27 o 
  -4  22   1      385.65      386.64     77.12 o 
  -3  22   1      446.71      432.07     74.43 o 
  -2  22   1      974.65     1017.85     56.87 o 
  -1  22   1      113.15       84.72     45.28 o 
   0  22   1       25.01        7.25     46.44 o 
   1  22   1      492.90      464.11     46.92 o 
   2  22   1      243.17      285.58     72.06 o 
   3  22   1       15.17        6.81     71.44 o 
   4  22   1     1133.44     1317.35    115.41 o 
   5  22   1      674.53      723.46    115.35 o 
   6  22   1      351.76      282.55    115.78 o 
   7  22   1      282.13      336.79    117.82 o 
   8  22   1      114.70      111.27    122.18 o 
   9  22   1       15.53        7.62    124.02 o 
  10  22   1      121.75       44.15    126.00 o 
  11  22   1      512.64      591.83    125.88 o 
 -10  23   1      265.40      327.59    124.87 o 
  -9  23   1        0.04       49.23    125.72 o 
  -8  23   1      234.24      172.89     88.59 o 
  -7  23   1      284.68      344.85     88.20 o 
  -6  23   1      123.23      188.09     84.53 o 
  -5  23   1      592.50      713.42     82.67 o 
  -4  23   1     2029.98     2160.65     84.48 o 
  -3  23   1       71.71       89.17     76.10 o 
  -2  23   1      626.85      624.13     76.44 o 
  -1  23   1        2.28      -52.62     57.38 o 
   0  23   1      112.10       66.29     48.82 o 
   1  23   1       98.81       90.74     57.38 o 
   2  23   1     1507.09     1609.93     77.61 o 
   3  23   1      811.80      800.76     77.65 o 
   4  23   1       30.39       58.76     79.29 o 
   5  23   1      428.44      572.30     83.85 o 
   6  23   1      696.75      779.63    124.23 o 
   7  23   1       66.29       65.42    123.90 o 
   8  23   1      179.85      153.00    128.99 o 
   9  23   1      411.05      561.56    131.51 o 
  10  23   1      226.49      203.42    128.00 o 
  -9  24   1       32.23       75.79     90.92 o 
  -8  24   1      278.41      297.69     88.40 o 
  -7  24   1       10.61      114.42     86.89 o 
  -6  24   1     1191.47     1389.15     91.36 o 
  -5  24   1        0.15       45.09     83.80 o 
  -4  24   1       14.02      120.22     82.01 o 
  -3  24   1      181.37      209.99     79.91 o 
  -2  24   1      786.69      805.95     79.88 o 
  -1  24   1      154.82      193.30     62.05 o 
   0  24   1      279.70      353.59     62.46 o 
   1  24   1       33.17       13.64     74.08 o 
   2  24   1      125.95      109.23     77.28 o 
   3  24   1        0.01        2.32     78.36 o 
   4  24   1      670.12      812.73     82.99 o 
   5  24   1      285.46      317.83     83.14 o 
   6  24   1       56.67      104.56     85.22 o 
   7  24   1      419.79      562.29    128.19 o 
   8  24   1       42.96       82.62    125.80 o 
  -8  25   1       22.37       35.22    129.84 o 
  -7  25   1      227.69      303.92     89.46 o 
  -6  25   1      217.19      438.29     89.09 o 
  -5  25   1      353.01      580.63     90.50 o 
  -4  25   1      435.69      548.09     87.14 o 
  -3  25   1     1084.33     1250.50     87.84 o 
  -2  25   1      641.13      688.88     82.77 o 
  -1  25   1        2.01      -59.62     78.54 o 
   0  25   1        4.87      -19.55     75.62 o 
   1  25   1      479.65      547.70    115.81 o 
   2  25   1      136.97      189.20     81.50 o 
   3  25   1       49.09      116.17     83.63 o 
   4  25   1       89.21      186.76     85.56 o 
   5  25   1      104.03      104.69     86.17 o 
   6  25   1      271.77      340.65     90.56 o 
   7  25   1        9.70      -15.22     90.57 o 
  -6  26   1     1160.76     1496.77    132.09 o 
  -5  26   1      520.59      708.43     92.12 o 
  -4  26   1       15.40      158.63     88.18 o 
  -3  26   1       42.50      175.10     86.75 o 
  -2  26   1        3.97       -2.63     84.39 o 
  -1  26   1      249.71      158.58    121.13 o 
   1  26   1      609.70      666.00    119.95 o 
   2  26   1       40.36      141.97    118.71 o 
   3  26   1      841.86     1235.92     88.71 o 
   4  26   1      968.53     1237.11     90.81 o 
   5  26   1      391.78      526.94     88.30 o 
   6  26   1      207.04      294.50    132.40 o 
  -4  27   1      341.16      437.10     91.81 o 
  -3  27   1      230.70      357.10     89.60 o 
  -2  27   1      104.64      106.32    124.81 o 
   1  27   1      192.87      263.91    119.20 o 
   2  27   1      177.23      118.51    125.75 o 
   3  27   1       60.74      135.04    127.60 o 
   4  27   1      109.69      298.29    126.83 o 
 -20   0   2       77.49     -108.91    151.22 o 
 -19   0   2      727.09      721.06    130.17 o 
 -18   0   2      259.96      139.56    135.78 o 
 -17   0   2       10.75       -9.00    109.56 o 
 -16   0   2       17.33      -15.66    110.56 o 
 -15   0   2      115.65       79.39    112.66 o 
 -14   0   2    14979.36    15370.19    143.92 o 
 -13   0   2       60.24       91.05     96.90 o 
 -12   0   2    27612.42    26396.15    149.75 o 
 -11   0   2     1282.79     1154.98    115.84 o 
 -10   0   2      174.67      218.72     35.15 o 
  -9   0   2    15929.67    16759.07    134.87 o 
  -8   0   2    38137.63    37057.18    918.11 o 
  -7   0   2    13317.13    13326.72    117.99 o 
  -6   0   2    21586.56    22031.04    301.93 o 
  -5   0   2      257.33      331.13     23.26 o 
  -4   0   2    34617.46    34726.65    401.66 o 
   3   0   2     5253.34     5064.25     41.20 o 
   4   0   2      236.68      145.38     32.99 o 
   5   0   2     1105.05      954.30     20.72 o 
   6   0   2    41333.79    43847.48    473.05 o 
   7   0   2     2431.01     2835.65     27.48 o 
   8   0   2    36927.82    37498.40    242.04 o 
   9   0   2     4860.30     4663.45     70.97 o 
  10   0   2      623.44      615.04     67.36 o 
  11   0   2    19064.94    18209.57    126.86 o 
  12   0   2     4000.84     3716.40    100.17 o 
  13   0   2     2058.56     2162.15     94.27 o 
  14   0   2      532.10      404.32     93.36 o 
  15   0   2     5130.55     5089.31    120.24 o 
  16   0   2       21.41      155.79    115.15 o 
  17   0   2     3784.48     3516.34    134.00 o 
  18   0   2      889.79      976.92    125.92 o 
  19   0   2      337.74      276.05    123.46 o 
  20   0   2      211.64      115.17    143.41 o 
 -20   1   2        9.97      -76.56    104.67 o 
 -19   1   2     1702.17     1527.10     94.62 o 
 -18   1   2       51.81      -93.04     96.26 o 
 -17   1   2      784.36      623.52     81.63 o 
 -16   1   2     1513.68     1293.12     80.63 o 
 -15   1   2      194.53      176.17     77.53 o 
 -14   1   2     2489.02     2279.02     74.78 o 
 -13   1   2     1029.63      931.25     70.71 o 
 -12   1   2     1147.38     1241.06     47.00 o 
 -11   1   2     1503.38     1763.62     36.08 o 
 -10   1   2    38154.83    38142.53    206.36 o 
  -9   1   2     3094.27     3214.35     51.95 o 
  -8   1   2     2460.78     3373.94     46.18 o 
  -7   1   2     4050.24     4211.38     36.99 o 
  -6   1   2    21263.75    21029.74    125.48 o 
  -5   1   2      341.41      330.44     20.64 o 
  -4   1   2     3363.91     4237.99     80.29 o 
  -3   1   2     2847.05     3097.02     34.97 o 
   3   1   2    20244.79    21973.81    148.94 o 
   4   1   2    11598.91    12903.62     40.00 o 
   5   1   2     4205.75     4343.99     45.37 o 
   6   1   2    23562.98    23678.37    118.04 o 
   7   1   2    15544.51    15359.69     44.63 o 
   8   1   2      569.39      736.98     36.58 o 
   9   1   2     9407.58     9312.95     57.96 o 
  10   1   2     4231.50     4114.87     56.16 o 
  11   1   2      552.22      604.89     54.32 o 
  12   1   2      654.84      568.07     66.69 o 
  13   1   2     8469.86     8617.17     83.86 o 
  14   1   2        8.98       69.53     71.70 o 
  15   1   2      571.87      523.45     75.15 o 
  16   1   2        0.06       42.55     78.67 o 
  17   1   2     3789.06     3735.26     95.56 o 
  18   1   2      106.76      195.12     89.30 o 
  19   1   2      277.71      125.48     86.41 o 
  20   1   2        5.55      -43.90     97.04 o 
 -20   2   2      154.06      263.45    159.81 o 
 -19   2   2     1078.90      945.59     95.32 o 
 -18   2   2      115.49       62.27     94.04 o 
 -17   2   2       55.89      -33.80     84.89 o 
 -16   2   2      330.00      328.35     79.36 o 
 -15   2   2     3400.10     3249.29     81.86 o 
 -14   2   2     5839.99     5512.79     79.09 o 
 -13   2   2      423.72      549.47     61.56 o 
 -12   2   2     8508.32     8670.88     54.90 o 
 -11   2   2     3752.90     3596.84     44.23 o 
 -10   2   2       33.36       72.76     22.68 o 
  -9   2   2     1676.32     1768.95     21.55 o 
  -8   2   2    12810.06    12532.26     92.36 o 
  -7   2   2       54.47       63.00     25.55 o 
  -6   2   2       19.83       48.81     23.41 o 
  -5   2   2    18349.56    18872.27    131.28 o 
  -4   2   2     2177.06     2185.63     40.14 o 
  -3   2   2      297.51      363.22     22.64 o 
   2   2   2     8076.24     8694.35     52.75 o 
   3   2   2    14790.70    15595.52    325.68 o 
   4   2   2     1035.95      800.91     31.06 o 
   5   2   2    13522.96    12786.23     51.52 o 
   6   2   2     1001.72     1115.14     22.47 o 
   7   2   2       78.14      156.62     23.40 o 
   8   2   2     1833.77     1667.46     27.84 o 
   9   2   2      162.76      224.06     39.81 o 
  10   2   2     2036.98     1919.54     51.94 o 
  11   2   2     8280.94     8313.73    104.08 o 
  12   2   2      597.43      584.97     48.81 o 
  13   2   2     2169.15     2064.18     69.87 o 
  14   2   2       69.48      133.13     69.81 o 
  15   2   2     4665.06     4888.72     87.39 o 
  16   2   2      254.89      294.32     75.70 o 
  17   2   2     1536.01     1495.82     89.72 o 
  18   2   2        3.70       89.70     94.15 o 
  19   2   2      362.51      368.78     91.55 o 
  20   2   2      700.74      574.19    100.29 o 
 -20   3   2        3.83       51.91    134.68 o 
 -19   3   2      878.41      830.60     95.01 o 
 -18   3   2       91.80       41.46     85.97 o 
 -17   3   2      922.97      788.32     88.99 o 
 -16   3   2     2664.85     2450.97     84.07 o 
 -15   3   2        5.19      -78.49     78.49 o 
 -14   3   2      389.48      308.46     71.85 o 
 -13   3   2       36.17       39.04     42.63 o 
 -12   3   2     4583.37     4701.55     49.98 o 
 -11   3   2      926.25      911.28     41.82 o 
 -10   3   2    10725.70    11342.96     52.78 o 
  -9   3   2      269.20      272.97     32.50 o 
  -8   3   2      153.82      258.74     29.00 o 
  -7   3   2     3378.35     3863.61     32.83 o 
  -6   3   2    19659.04    19640.95    122.02 o 
  -5   3   2     1401.12     1408.50     23.70 o 
  -4   3   2    26877.00    27298.15    171.61 o 
  -3   3   2     1427.77     1484.03     29.11 o 
  -2   3   2     3205.88     3690.10     26.82 o 
   2   3   2    71268.44    78149.45   1069.78 o 
   3   3   2      833.75      618.29     21.63 o 
   4   3   2      344.30      302.03     24.99 o 
   5   3   2     4022.12     4097.16     24.88 o 
   6   3   2     7423.03     7674.50     93.23 o 
   7   3   2     5577.77     5728.34     53.42 o 
   8   3   2      819.55     1143.35     29.09 o 
   9   3   2     1007.86     1197.06     43.77 o 
  10   3   2       28.80       69.99     50.88 o 
  11   3   2     2625.17     2423.22     57.35 o 
  12   3   2     2051.25     2308.34     62.39 o 
  13   3   2     2069.90     2101.58     67.63 o 
  14   3   2      776.29      808.42     73.95 o 
  15   3   2     1818.82     1702.55     76.89 o 
  16   3   2        4.96       20.23     81.06 o 
  17   3   2     1925.90     1733.45     86.02 o 
  18   3   2       39.40       16.82     95.86 o 
  19   3   2     1105.82     1080.63    102.86 o 
  20   3   2      104.53      168.47    150.47 o 
 -20   4   2      290.27      315.81    106.12 o 
 -19   4   2      884.60      945.07    122.28 o 
 -18   4   2     1733.62     1560.04     89.58 o 
 -17   4   2      276.59      243.29    127.58 o 
 -16   4   2     1049.07      996.25    106.37 o 
 -15   4   2     2280.70     2201.17    173.76 o 
 -14   4   2      629.88      467.07     52.46 o 
 -13   4   2     9640.79     9440.31     66.00 o 
 -12   4   2       50.34       -3.65     43.98 o 
 -11   4   2       74.37       60.84     42.87 o 
 -10   4   2     4987.61     4908.33     55.59 o 
  -9   4   2     2238.72     2104.40     38.35 o 
  -8   4   2    13672.51    13935.27     90.47 o 
  -7   4   2     1817.31     1461.89     55.28 o 
  -6   4   2     1492.22     1494.51     24.88 o 
  -5   4   2      818.53      841.26     23.17 o 
  -4   4   2    15786.17    16945.26     62.70 o 
  -3   4   2     6508.37     7927.24     24.48 o 
  -2   4   2    61638.84    66355.73    181.07 o 
  -1   4   2    16568.26    17674.98    224.80 o 
   0   4   2    11854.75    11942.24    132.49 o 
   1   4   2     4648.49     4873.75     43.60 o 
   2   4   2    21925.44    22681.01    140.02 o 
   3   4   2     4254.95     4468.74     26.95 o 
   4   4   2     2920.89     3056.61     23.44 o 
   5   4   2     2694.61     2828.09     28.85 o 
   6   4   2     4558.47     4976.13     31.22 o 
   7   4   2       56.32       21.27     27.08 o 
   8   4   2        7.51       24.42     29.71 o 
   9   4   2    10800.29    10595.27     47.81 o 
  10   4   2      143.77      247.54     44.43 o 
  11   4   2     1572.76     1417.84     55.18 o 
  12   4   2     3656.21     3637.43     64.58 o 
  13   4   2     1634.72     1532.27     50.01 o 
  14   4   2      350.05      435.18     69.02 o 
  15   4   2     1255.36     1180.47     79.26 o 
  16   4   2      291.44      215.19     75.94 o 
  17   4   2      331.70      335.21     87.05 o 
  18   4   2       57.59       30.02     85.98 o 
  19   4   2      204.22      147.14     97.80 o 
  20   4   2       75.06       91.28    132.90 o 
 -20   5   2        2.63       97.65     97.44 o 
 -19   5   2       21.90      125.10    100.76 o 
 -18   5   2      156.53      255.35    190.15 o 
 -17   5   2      405.89      510.55    100.65 o 
 -16   5   2       21.33       12.06     81.50 o 
 -15   5   2      671.81      478.91     74.27 o 
 -14   5   2      201.98      136.80     40.09 o 
 -13   5   2     7102.26     7142.53     56.56 o 
 -12   5   2      168.86      218.22     45.19 o 
 -11   5   2     2527.04     2288.12     58.66 o 
 -10   5   2       37.09       19.13     39.43 o 
  -9   5   2      885.61      705.22     36.90 o 
  -8   5   2        5.32      -14.94     31.61 o 
  -7   5   2     2868.98     3488.75     40.60 o 
  -6   5   2      323.43      422.16     22.77 o 
  -5   5   2     1344.19      887.20     20.84 o 
  -4   5   2    28222.86    31530.09    162.64 o 
  -3   5   2       54.44      210.97     18.14 o 
  -2   5   2    45040.37    46302.32    291.01 o 
  -1   5   2     6978.75     6517.05    136.19 o 
   0   5   2       58.52       74.51     27.47 o 
   1   5   2     1715.62     1583.43     21.57 o 
   2   5   2      201.54      173.53     16.68 o 
   3   5   2     8603.31     9409.31     96.32 o 
   4   5   2      220.94      187.22     22.38 o 
   5   5   2       28.07      138.14     21.68 o 
   6   5   2      337.31      406.12     25.42 o 
   7   5   2     1114.12     1333.36     29.11 o 
   8   5   2       18.63       51.40     31.56 o 
   9   5   2      507.24      442.27     34.90 o 
  10   5   2      406.46      515.86     40.81 o 
  11   5   2      582.38      468.55     53.48 o 
  12   5   2     5054.97     5333.00     70.82 o 
  13   5   2      365.43      235.65     42.39 o 
  14   5   2      904.17      862.97     75.89 o 
  15   5   2        3.56      -36.54     71.53 o 
  16   5   2      523.19      500.77     77.10 o 
  17   5   2       55.37      -11.35     76.52 o 
  18   5   2     1553.92     1474.06     94.91 o 
  19   5   2      401.44      344.15     95.95 o 
  20   5   2      159.87      175.82    141.30 o 
 -20   6   2     1638.73     1531.15     98.63 o 
 -19   6   2       45.65       68.07     88.52 o 
 -18   6   2        3.30       21.05     87.85 o 
 -17   6   2      327.25      377.49     81.32 o 
 -16   6   2      576.44      594.64     72.14 o 
 -15   6   2      203.83      297.13     47.01 o 
 -14   6   2     2147.24     2004.36     52.62 o 
 -13   6   2     9876.91     9052.56     60.95 o 
 -12   6   2      152.81      156.21     44.57 o 
 -11   6   2     4429.56     4102.16     59.02 o 
 -10   6   2     1025.41      895.75     42.91 o 
  -9   6   2       91.10      118.18     45.21 o 
  -8   6   2      624.75      487.07     33.96 o 
  -7   6   2     5243.17     4614.81     53.64 o 
  -6   6   2      152.21       94.92     22.56 o 
  -5   6   2     1713.95     1544.73     52.13 o 
  -4   6   2    13861.33    15680.92     64.55 o 
  -3   6   2    23763.52    24833.74    114.50 o 
  -2   6   2     9689.80    10673.45    172.81 o 
  -1   6   2      759.30      755.24     15.67 o 
   0   6   2     2529.36     2579.88     37.75 o 
   1   6   2     7961.17     8037.24     80.28 o 
   2   6   2      158.24      142.66     15.59 o 
   3   6   2     6541.13     6268.10     37.64 o 
   4   6   2     9396.89    10041.27     80.22 o 
   5   6   2       12.76        9.83     23.13 o 
   6   6   2      867.52      765.45     27.09 o 
   7   6   2       28.45       46.33     28.86 o 
   8   6   2        0.88       20.55     32.63 o 
   9   6   2       77.21      115.17     35.80 o 
  10   6   2      645.95      653.43     70.89 o 
  11   6   2      702.33      799.98     53.26 o 
  12   6   2      813.96      694.96     56.22 o 
  13   6   2     1320.25     1096.74     44.63 o 
  14   6   2     1277.29     1279.64     70.27 o 
  15   6   2      281.51      274.28     68.54 o 
  16   6   2      898.42      978.39    141.51 o 
  17   6   2       58.13       14.29     89.77 o 
  18   6   2       27.21       13.52     90.57 o 
  19   6   2        8.22      -93.79     95.25 o 
 -20   7   2      269.41      405.46    103.22 o 
 -19   7   2      190.72      276.88    156.39 o 
 -18   7   2      145.44       72.93     86.33 o 
 -17   7   2       13.79      135.44     83.19 o 
 -16   7   2        6.09       70.98     97.85 o 
 -15   7   2        9.83       58.37     49.09 o 
 -14   7   2     2954.90     2773.25     55.58 o 
 -13   7   2      890.74      980.90     48.57 o 
 -12   7   2       51.41      107.95     58.92 o 
 -11   7   2     5377.64     5332.81     70.55 o 
 -10   7   2     4225.37     4207.30     47.93 o 
  -9   7   2     9411.49     8492.22    151.67 o 
  -8   7   2      978.12      912.48     31.06 o 
  -7   7   2    10057.92    11279.60     80.95 o 
  -6   7   2      147.95       72.96     23.76 o 
  -5   7   2     5091.61     4753.35     27.58 o 
  -4   7   2     1671.44     2229.96     17.16 o 
  -3   7   2       52.25       35.97     11.39 o 
  -2   7   2       26.00       68.83      8.63 o 
  -1   7   2    30077.86    31508.14    153.37 o 
   0   7   2      506.87      549.78      9.59 o 
   1   7   2     8771.73     8913.37     61.33 o 
   2   7   2     3690.23     3649.25     21.70 o 
   3   7   2     2354.63     2349.06     28.39 o 
   4   7   2     8686.00     9325.11     86.81 o 
   5   7   2    14652.16    13647.86     66.04 o 
   6   7   2     4369.88     5220.87     34.38 o 
   7   7   2     2296.74     2345.64     33.41 o 
   8   7   2     4794.51     4986.18     41.33 o 
   9   7   2     9218.46     9496.40     76.59 o 
  10   7   2     1088.29     1099.46     42.14 o 
  11   7   2     3138.88     3041.07     57.33 o 
  12   7   2       72.26       81.45     50.59 o 
  13   7   2      365.19      306.32     46.02 o 
  14   7   2     1802.63     1569.83     77.99 o 
  15   7   2     1101.70      976.98     55.10 o 
  16   7   2      322.16      277.30     73.06 o 
  17   7   2       13.76       -5.42     78.69 o 
  18   7   2      433.50      402.40    144.13 o 
  19   7   2        2.51       43.12     98.28 o 
 -20   8   2      643.02      531.44    140.02 o 
 -19   8   2      256.93      211.70     97.93 o 
 -18   8   2      369.41      378.05     87.45 o 
 -17   8   2     2270.38     2195.84     82.00 o 
 -16   8   2     2147.60     2062.61    141.15 o 
 -15   8   2      298.04      336.12     52.44 o 
 -14   8   2      124.19      141.69     50.61 o 
 -13   8   2     2504.81     2432.31     59.65 o 
 -12   8   2     3139.15     3025.00     57.74 o 
 -11   8   2       11.83       40.04     52.36 o 
 -10   8   2       46.79       87.16     47.27 o 
  -9   8   2      140.73       91.90     50.00 o 
  -8   8   2       48.80       22.62     11.66 o 
  -7   8   2     4091.75     4082.22     44.76 o 
  -6   8   2      217.12      293.85     23.27 o 
  -5   8   2     4121.89     4184.99     78.39 o 
  -4   8   2      316.06      304.49     18.17 o 
  -3   8   2    17674.03    18485.71    202.25 o 
  -2   8   2       85.84       74.43      9.43 o 
  -1   8   2     5519.13     5265.94     75.30 o 
   0   8   2    19693.91    20480.71     48.40 o 
   1   8   2     2074.62     2085.09     19.84 o 
   2   8   2     1034.06      779.37     14.42 o 
   3   8   2      362.69      332.00     23.76 o 
   4   8   2      870.90      886.66     23.24 o 
   5   8   2      844.81     1076.74     31.13 o 
   6   8   2    22009.65    22500.54     72.46 o 
   7   8   2    12025.04    11965.72     48.23 o 
   8   8   2      144.75      119.46     34.37 o 
   9   8   2      668.39      796.20     48.15 o 
  10   8   2     4358.56     4531.85     48.11 o 
  11   8   2     4915.08     4567.68     71.26 o 
  12   8   2      816.02      657.78     44.22 o 
  13   8   2      271.27      243.82     44.27 o 
  14   8   2     1667.98     1702.80     51.17 o 
  15   8   2      556.45      450.14     53.87 o 
  16   8   2      592.39      619.94     82.34 o 
  17   8   2      375.47      372.41    107.82 o 
  18   8   2      289.22      397.54     82.68 o 
  19   8   2      510.61      581.33     92.29 o 
 -20   9   2      975.10      792.49    135.23 o 
 -19   9   2      154.63      105.10     97.44 o 
 -18   9   2      934.08      951.95     95.26 o 
 -17   9   2      358.27      445.30     82.04 o 
 -16   9   2      226.44      284.02     68.45 o 
 -15   9   2      289.40      307.94     52.75 o 
 -14   9   2     1236.33     1213.89     52.96 o 
 -13   9   2     2385.87     2278.68     75.59 o 
 -12   9   2      394.96      247.78     46.24 o 
 -11   9   2     1617.29     1369.50     53.61 o 
 -10   9   2     4929.05     5125.42     62.15 o 
  -9   9   2     1421.53     1390.68     46.45 o 
  -8   9   2     1545.36     1525.86     49.52 o 
  -7   9   2     5174.76     4768.68     99.12 o 
  -6   9   2    19446.54    20612.04    182.32 o 
  -5   9   2    30215.15    31177.93    303.55 o 
  -4   9   2     4514.62     4591.06     27.76 o 
  -3   9   2     2582.21     2589.64     41.26 o 
  -2   9   2      916.15      710.95     14.69 o 
  -1   9   2     1936.84     1884.30     27.78 o 
   0   9   2    17082.79    17888.60     92.51 o 
   1   9   2      179.13      129.58     13.05 o 
   2   9   2      610.39      683.60     15.33 o 
   3   9   2      253.22      207.82     20.84 o 
   4   9   2    18228.32    17153.60     80.42 o 
   5   9   2     4366.45     4071.89     32.04 o 
   6   9   2      604.45      614.89     30.50 o 
   7   9   2      420.83      528.10     33.69 o 
   8   9   2    14802.73    14867.27     56.34 o 
   9   9   2     2870.18     2781.83     55.98 o 
  10   9   2        6.17        2.59     39.05 o 
  11   9   2      757.74      633.48     78.25 o 
  12   9   2        8.67      -36.26     42.87 o 
  13   9   2       76.40        7.71     46.28 o 
  14   9   2      342.59      272.64     46.20 o 
  15   9   2        2.24      -26.07     53.29 o 
  16   9   2      444.19      397.94     78.21 o 
  17   9   2      209.55      371.66     88.01 o 
  18   9   2      983.48     1066.69     91.83 o 
  19   9   2      366.86      370.12     86.08 o 
 -19  10   2       96.18       80.50     91.08 o 
 -18  10   2      157.89      136.41     90.54 o 
 -17  10   2      235.56      230.17     85.34 o 
 -16  10   2     2305.23     2336.83     61.14 o 
 -15  10   2     1943.44     1981.20     57.37 o 
 -14  10   2     1143.86     1046.67     52.66 o 
 -13  10   2      168.47      197.19     49.23 o 
 -12  10   2       92.76       85.96     45.54 o 
 -11  10   2       20.39       12.04     43.88 o 
 -10  10   2        7.03      -16.00     61.10 o 
  -9  10   2      237.00      290.74     36.14 o 
  -8  10   2     2490.45     2339.86     42.09 o 
  -7  10   2      886.60      866.06     20.24 o 
  -6  10   2      905.97     1015.83     18.34 o 
  -5  10   2      812.98      970.75     16.67 o 
  -4  10   2       13.19       44.04     12.99 o 
  -3  10   2      114.75      129.06     11.56 o 
  -2  10   2    12400.73    12459.43    102.76 o 
  -1  10   2    13621.92    14248.64    133.23 o 
   0  10   2     3807.68     4554.92     17.97 o 
   1  10   2      381.15      337.61     13.84 o 
   2  10   2      228.26      143.37     15.16 o 
   3  10   2     2144.72     2214.62     28.61 o 
   4  10   2      155.09      306.44     24.05 o 
   5  10   2       27.20       40.55     27.30 o 
   6  10   2     4594.11     4727.92     38.46 o 
   7  10   2     5078.31     5038.87     68.68 o 
   8  10   2      399.32      496.29     37.63 o 
   9  10   2      876.46      832.69     39.94 o 
  10  10   2     1307.11     1359.22     62.31 o 
  11  10   2     3901.84     3829.50     65.31 o 
  12  10   2     1574.93     1477.82     47.23 o 
  13  10   2       43.35        4.82     46.38 o 
  14  10   2      155.10       87.72     47.32 o 
  15  10   2      463.51      366.10     56.35 o 
  16  10   2      139.27      107.01     59.08 o 
  17  10   2      243.24      332.61     87.68 o 
  18  10   2      576.04      750.66    117.99 o 
  19  10   2      560.08      553.66     92.41 o 
 -19  11   2        6.24       21.31    146.73 o 
 -18  11   2      349.21      359.04    124.12 o 
 -17  11   2       17.49       39.07     83.75 o 
 -16  11   2      368.21      362.09     58.22 o 
 -15  11   2       87.54      107.91     53.64 o 
 -14  11   2        7.17        7.59     50.31 o 
 -13  11   2      487.25      518.11     49.05 o 
 -12  11   2      654.25      657.98     48.10 o 
 -11  11   2      202.01      122.64     43.58 o 
 -10  11   2     1142.90     1152.55     62.06 o 
  -9  11   2      689.10      674.08     36.53 o 
  -8  11   2     4151.56     4064.30     50.95 o 
  -7  11   2      710.79      809.74     21.84 o 
  -6  11   2     5858.79     6324.77     49.77 o 
  -5  11   2       54.78       28.41     16.61 o 
  -4  11   2     1783.85     1808.78     27.86 o 
  -3  11   2       64.13       41.54     12.15 o 
  -2  11   2      662.12      795.72     26.40 o 
  -1  11   2     2775.57     2578.17     32.65 o 
   0  11   2     6891.35     6450.14     33.50 o 
   1  11   2      303.37      291.03     12.84 o 
   2  11   2      153.20      251.78     16.32 o 
   3  11   2     4485.51     4444.22     30.32 o 
   4  11   2     1032.77     1111.78     27.71 o 
   5  11   2       33.14       18.22     27.34 o 
   6  11   2     4173.87     4486.79     39.30 o 
   7  11   2       84.10       64.16     35.57 o 
   8  11   2     1086.11      964.85     41.81 o 
   9  11   2      781.11      824.17     39.11 o 
  10  11   2     2255.96     1929.15     49.01 o 
  11  11   2      246.73      315.05     54.89 o 
  12  11   2       15.24       19.93     43.58 o 
  13  11   2     1625.01     1599.94     52.20 o 
  14  11   2       37.00       53.70     47.60 o 
  15  11   2       35.42       27.04     56.06 o 
  16  11   2      218.63      207.49     59.85 o 
  17  11   2       65.82       83.11     87.06 o 
  18  11   2      194.26      275.91     93.46 o 
  19  11   2      592.11      541.58    115.52 o 
 -19  12   2       20.47        5.64    150.24 o 
 -18  12   2        1.64      -16.23    125.59 o 
 -17  12   2        7.27       -5.23     81.17 o 
 -16  12   2      137.02      141.22     74.76 o 
 -15  12   2      357.24      424.38     71.43 o 
 -14  12   2      651.52      617.94     69.06 o 
 -13  12   2      620.10      533.36     51.25 o 
 -12  12   2      255.00      344.47     47.63 o 
 -11  12   2      634.76      676.74     44.91 o 
 -10  12   2      580.64      566.68     60.37 o 
  -9  12   2        1.22      -17.56     33.07 o 
  -8  12   2     9270.33     9069.15    121.63 o 
  -7  12   2      166.74      143.48     29.17 o 
  -6  12   2      382.90      365.92     18.82 o 
  -5  12   2     2696.88     2426.52     32.87 o 
  -4  12   2      650.43      827.67     16.64 o 
  -3  12   2      813.67      879.32     19.42 o 
  -2  12   2     6574.62     6955.84     56.36 o 
  -1  12   2     2863.22     2555.81     29.47 o 
   0  12   2      603.88      617.54     12.98 o 
   1  12   2     2671.12     2568.88     17.74 o 
   2  12   2    10108.29    10072.41     41.95 o 
   3  12   2        0.75        6.76     22.75 o 
   4  12   2     1789.88     1892.83     29.44 o 
   5  12   2      645.93      583.28     29.35 o 
   6  12   2      664.08      560.50     67.76 o 
   7  12   2      335.31      309.64     42.60 o 
   8  12   2      308.36      322.49     35.27 o 
   9  12   2     1599.43     1552.19     39.09 o 
  10  12   2      257.79      369.62     45.57 o 
  11  12   2        5.59      -23.52     41.63 o 
  12  12   2        0.65        1.71     46.07 o 
  13  12   2      862.82      751.39     54.22 o 
  14  12   2       84.13       57.48     47.86 o 
  15  12   2      896.34      924.08     60.69 o 
  16  12   2      174.73      200.68     59.51 o 
  17  12   2      335.48      337.14     88.31 o 
  18  12   2      470.28      530.82    143.91 o 
 -18  13   2      106.58      -37.36    132.72 o 
 -17  13   2      159.96      183.65     83.88 o 
 -16  13   2      585.81      547.34     78.98 o 
 -15  13   2      113.00       59.81     74.90 o 
 -14  13   2        2.72      -26.20     72.99 o 
 -13  13   2      154.15      206.16     66.94 o 
 -12  13   2      302.85      277.59     69.16 o 
 -11  13   2     1541.70     1681.69     68.35 o 
 -10  13   2     2013.26     1802.33     65.47 o 
  -9  13   2      337.86      213.50     58.42 o 
  -8  13   2     4496.10     4235.64     66.89 o 
  -7  13   2       84.41      107.47     58.53 o 
  -6  13   2       16.52       27.60     26.37 o 
  -5  13   2     5106.50     5026.32     42.35 o 
  -4  13   2      509.24      583.72     24.03 o 
  -3  13   2      774.22      656.31     24.60 o 
  -2  13   2     1722.06     1790.15     25.52 o 
  -1  13   2        2.82        8.42     12.08 o 
   0  13   2     1060.47     1142.45     23.24 o 
   1  13   2     2542.21     2219.08     17.33 o 
   2  13   2      789.00      887.68     19.14 o 
   3  13   2      652.18      703.61     25.42 o 
   4  13   2     2992.12     3007.29     31.31 o 
   5  13   2      279.46      294.62     29.75 o 
   6  13   2    16239.52    15735.04    161.53 o 
   7  13   2     2570.35     2396.03     38.28 o 
   8  13   2        3.56       51.40     33.66 o 
   9  13   2      345.28      382.06     37.39 o 
  10  13   2        0.43        9.27     42.23 o 
  11  13   2        5.27      -35.25     41.44 o 
  12  13   2      677.92      665.62     45.49 o 
  13  13   2      559.91      516.57     69.38 o 
  14  13   2      224.87      209.89     73.22 o 
  15  13   2      174.63       88.42     77.93 o 
  16  13   2      200.60      140.22     77.79 o 
  17  13   2        2.55       27.12     84.14 o 
  18  13   2      500.11      481.64    144.14 o 
 -18  14   2      105.89      -20.91    132.31 o 
 -17  14   2       98.58       72.28    117.14 o 
 -16  14   2       33.80       91.24     97.32 o 
 -15  14   2       13.35        6.22     79.14 o 
 -14  14   2      519.27      491.97     75.19 o 
 -13  14   2      935.46     1043.07     72.75 o 
 -12  14   2       65.48       60.96     65.22 o 
 -11  14   2       64.16       31.58     64.50 o 
 -10  14   2      539.25      481.03     61.96 o 
  -9  14   2      430.91      403.75     60.33 o 
  -8  14   2      955.82      992.44     58.59 o 
  -7  14   2      550.97      616.36     62.22 o 
  -6  14   2     8011.02     7825.17     81.08 o 
  -5  14   2      436.33      341.06     29.35 o 
  -4  14   2        2.80        9.99     25.94 o 
  -3  14   2     1908.42     1713.40     28.15 o 
  -2  14   2     1239.58     1298.56     25.06 o 
  -1  14   2     3187.04     2944.86     29.56 o 
   0  14   2      342.51      301.73     23.80 o 
   1  14   2       60.32       93.10     14.91 o 
   2  14   2        5.40       -1.14     16.37 o 
   3  14   2     5124.59     5076.79     50.12 o 
   4  14   2    11485.78    11130.63     43.67 o 
   5  14   2     1853.85     1944.30     31.57 o 
   6  14   2      792.56      828.49     36.98 o 
   7  14   2     3223.53     3080.16     49.51 o 
   8  14   2        5.84      -19.62     32.31 o 
   9  14   2      404.37      404.83     67.92 o 
  10  14   2     1471.05     1523.99     59.85 o 
  11  14   2        3.09      -43.06     62.79 o 
  12  14   2       84.47       67.06     66.02 o 
  13  14   2       27.96       35.34     69.87 o 
  14  14   2      215.99      222.35     74.40 o 
  15  14   2       30.74        1.02     76.42 o 
  16  14   2      450.21      483.52     84.40 o 
  17  14   2       14.52       -9.54     80.33 o 
  18  14   2        9.74       85.80    142.09 o 
 -18  15   2     1533.09     1368.54     86.28 o 
 -17  15   2      111.24       85.02     98.78 o 
 -16  15   2       66.73       61.96     82.67 o 
 -15  15   2      677.68      760.41     83.39 o 
 -14  15   2      189.68      171.78     75.92 o 
 -13  15   2      334.74      282.02     71.72 o 
 -12  15   2      112.88      102.54     81.39 o 
 -11  15   2     2321.30     2359.25     91.30 o 
 -10  15   2       25.49       -7.66     62.30 o 
  -9  15   2       79.49       39.91     59.57 o 
  -8  15   2       70.82       79.65     55.13 o 
  -7  15   2      339.53      301.26     52.74 o 
  -6  15   2       32.82       46.82     49.19 o 
  -5  15   2     6683.40     6354.22     82.56 o 
  -4  15   2      126.27      100.22     26.16 o 
  -3  15   2        7.06       21.77     26.56 o 
  -2  15   2        3.89      -20.16     22.90 o 
  -1  15   2     3257.53     3411.49     26.73 o 
   0  15   2      652.33      647.57     21.25 o 
   1  15   2     9977.41    10229.62     61.54 o 
   2  15   2      423.13      488.19     21.22 o 
   3  15   2       49.74       33.17     32.57 o 
   4  15   2     6728.15     6853.50     93.80 o 
   5  15   2     2582.29     2707.35     45.63 o 
   6  15   2      140.13      111.14     55.55 o 
   7  15   2     1483.56     1554.11     70.44 o 
   8  15   2      564.53      527.67     67.75 o 
   9  15   2     1121.72      998.40     84.28 o 
  10  15   2      156.10       99.94     62.12 o 
  11  15   2       99.82       76.93     64.01 o 
  12  15   2     1704.78     1490.16     70.71 o 
  13  15   2      244.23      176.23     74.20 o 
  14  15   2      951.20      806.12     81.67 o 
  15  15   2      102.45      113.24     82.84 o 
  16  15   2        5.86       -8.81     81.24 o 
  17  15   2        7.51      -14.98     85.73 o 
 -17  16   2        5.84      -62.45     82.10 o 
 -16  16   2      938.16      964.97    118.00 o 
 -15  16   2       13.26       69.80    124.35 o 
 -14  16   2     2121.73     2334.19    168.75 o 
 -13  16   2     2034.02     2171.75    139.37 o 
 -12  16   2      554.57      521.52     72.43 o 
 -11  16   2      241.53      200.99     65.80 o 
 -10  16   2      192.73      175.36     61.29 o 
  -9  16   2     2728.19     2753.24     69.68 o 
  -8  16   2       19.61       33.68     55.34 o 
  -7  16   2     2539.83     2731.23     91.01 o 
  -6  16   2       70.64       20.75     47.22 o 
  -5  16   2        2.58       11.45     27.71 o 
  -4  16   2       84.99       88.84     25.48 o 
  -3  16   2     7106.00     7149.15     46.89 o 
  -2  16   2     1098.45      952.34     23.85 o 
  -1  16   2     1955.01     2091.68     24.92 o 
   0  16   2     1457.14     1594.89     27.31 o 
   1  16   2     1649.03     1864.01     28.72 o 
   2  16   2       69.92       73.71     25.14 o 
   3  16   2     6530.98     6675.40     66.20 o 
   4  16   2     2832.60     2833.49     67.44 o 
   5  16   2     2188.32     2172.47    138.39 o 
   6  16   2      163.17      106.24     89.48 o 
   7  16   2     3441.24     3289.49     76.72 o 
   8  16   2      934.95      858.94     59.12 o 
   9  16   2     1022.35     1017.20     79.70 o 
  10  16   2     1498.37     1462.60     65.91 o 
  11  16   2      343.05      272.79     65.41 o 
  12  16   2      469.79      415.93     70.14 o 
  13  16   2        7.14       11.07     77.09 o 
  14  16   2      342.51      281.85     79.66 o 
  15  16   2        0.45      -53.72     81.24 o 
  16  16   2     1126.74     1072.30    159.43 o 
  17  16   2       35.04       11.55    134.35 o 
 -17  17   2      632.00      435.66    125.49 o 
 -16  17   2      319.32      390.68    123.55 o 
 -15  17   2      357.46      367.35     83.03 o 
 -14  17   2      191.10      216.96     79.50 o 
 -13  17   2      249.37      251.48     73.19 o 
 -12  17   2      802.90      955.67     73.21 o 
 -11  17   2     2517.89     2461.03     95.35 o 
 -10  17   2       12.31       34.63     60.82 o 
  -9  17   2     2540.42     2643.61     65.35 o 
  -8  17   2     1612.66     1590.56     59.68 o 
  -7  17   2     1110.82     1049.72     54.62 o 
  -6  17   2      116.23       66.64     48.83 o 
  -5  17   2     3681.56     3772.33     94.72 o 
  -4  17   2      430.94      406.99     25.81 o 
  -3  17   2      428.97      559.97     27.70 o 
  -2  17   2        6.38       -2.19     27.52 o 
  -1  17   2     5520.46     5720.74     35.51 o 
   0  17   2     1332.40     1130.82     26.82 o 
   1  17   2     7215.51     7500.28     48.21 o 
   2  17   2      488.98      504.73     29.27 o 
   3  17   2      431.17      424.84     35.82 o 
   4  17   2    11068.46    11326.37    287.07 o 
   5  17   2     4578.02     4850.00     72.29 o 
   6  17   2      721.58      699.30     66.04 o 
   7  17   2     2359.72     2445.33     73.18 o 
   8  17   2     3405.18     3472.41    202.79 o 
   9  17   2      255.74      150.92    104.81 o 
  10  17   2       63.33      -48.29    108.41 o 
  11  17   2      182.36      129.18    111.18 o 
  12  17   2     1565.64     1480.82    121.01 o 
  13  17   2        8.84      -40.52    116.98 o 
  14  17   2     1753.50     1602.43    123.77 o 
  15  17   2       35.68      -76.58    120.73 o 
  16  17   2       32.75      -29.31    122.69 o 
 -15  18   2      151.83      175.72    120.72 o 
 -14  18   2      719.35      839.84    118.80 o 
 -13  18   2     2120.93     2216.28    123.25 o 
 -12  18   2      222.11      346.80    115.32 o 
 -11  18   2      281.24      193.30    112.39 o 
 -10  18   2     1927.61     1984.12    114.49 o 
  -9  18   2      583.96      627.47    108.74 o 
  -8  18   2        0.98       -9.73     99.86 o 
  -7  18   2     2070.20     2174.93    105.47 o 
  -6  18   2      522.10      476.88    101.58 o 
  -5  18   2      552.33      581.01     99.02 o 
  -4  18   2      685.02      712.66     67.31 o 
  -3  18   2     5867.20     6016.79     56.93 o 
  -2  18   2     2171.01     1873.20     31.54 o 
  -1  18   2     5824.31     6186.94     37.30 o 
   0  18   2      462.61      476.59     25.30 o 
   1  18   2     2535.01     2750.30     30.43 o 
   2  18   2      813.38      939.26     40.80 o 
   3  18   2     5341.59     5870.72     74.85 o 
   4  18   2     2319.77     2429.63     70.61 o 
   5  18   2     1086.58     1214.67     93.08 o 
   6  18   2      219.75      238.84     66.86 o 
   7  18   2     3165.05     3277.94     76.85 o 
   8  18   2      383.03      468.76    106.86 o 
   9  18   2     2091.34     2022.84    111.86 o 
  10  18   2     2490.79     2547.95    119.61 o 
  11  18   2      338.12      278.66    118.58 o 
  12  18   2      669.85      679.15    122.92 o 
  13  18   2       43.19       27.05    118.60 o 
  14  18   2      458.03      559.18    122.59 o 
  15  18   2       26.21      -73.22    123.89 o 
 -14  19   2       95.98      224.88    123.67 o 
 -13  19   2      123.19      146.23    121.17 o 
 -12  19   2      656.48      794.07    120.97 o 
 -11  19   2     1190.34     1260.94    121.00 o 
 -10  19   2       32.64       99.57    114.31 o 
  -9  19   2     1710.60     1802.03    119.46 o 
  -8  19   2        7.17        6.67    104.80 o 
  -7  19   2      625.18      722.93    105.81 o 
  -6  19   2        8.08        6.22    105.29 o 
  -5  19   2     7906.59     8154.30    122.87 o 
  -4  19   2      305.04      395.80     38.58 o 
  -3  19   2     1408.81     1374.14     34.93 o 
  -2  19   2      456.19      486.32     30.64 o 
  -1  19   2     3000.65     3195.95     34.70 o 
   0  19   2       88.95       60.89     31.45 o 
   1  19   2     3872.92     4180.31     50.02 o 
   2  19   2      944.43      975.15     42.71 o 
   3  19   2      525.96      584.32     66.70 o 
   4  19   2      689.62      768.73    115.99 o 
   5  19   2       37.81       92.07     92.47 o 
   6  19   2      279.23      320.11    115.90 o 
   7  19   2     1689.03     1992.70    170.88 o 
   8  19   2     3989.07     3969.53    118.20 o 
   9  19   2       19.39      -42.35    114.54 o 
  10  19   2        2.71       28.05    115.69 o 
  11  19   2     1215.23     1239.31    122.30 o 
  12  19   2     1272.68     1332.23    124.07 o 
  13  19   2        3.72      -81.57    122.57 o 
  14  19   2      819.00      893.75    127.26 o 
 -13  20   2     1293.81     1511.22    129.98 o 
 -12  20   2       95.48      131.45    121.74 o 
 -11  20   2        9.46       43.81    120.52 o 
 -10  20   2      445.96      533.40    117.50 o 
  -9  20   2     1290.06     1562.76    124.96 o 
  -8  20   2       48.69      138.39    114.86 o 
  -7  20   2       43.20       65.01    110.11 o 
  -6  20   2       52.40      155.92    106.71 o 
  -5  20   2      237.06      256.66     47.11 o 
  -4  20   2      212.06      194.91     45.71 o 
  -3  20   2     2541.68     2762.09     54.01 o 
  -2  20   2     1330.15     1151.89     32.27 o 
  -1  20   2     2035.04     2159.00     39.89 o 
   0  20   2      397.39      413.00     32.51 o 
   1  20   2     1261.58     1259.75     37.16 o 
   2  20   2     1021.41     1075.80     51.72 o 
   3  20   2      718.05      973.85    107.63 o 
   4  20   2     1356.47     1289.79    130.54 o 
   5  20   2     1466.35     1604.95     71.80 o 
   6  20   2     1339.86     1411.28    101.61 o 
   7  20   2      591.11      617.79    110.37 o 
   8  20   2      468.70      334.26    115.30 o 
   9  20   2     1185.91     1281.15    123.28 o 
  10  20   2      690.28      758.95    126.05 o 
  11  20   2      103.85      157.46    123.32 o 
  12  20   2      348.68      346.27    125.12 o 
  13  20   2      127.58      158.29    126.67 o 
 -12  21   2      883.63      997.39    127.46 o 
 -11  21   2      256.48      490.34    126.15 o 
 -10  21   2     1357.65     1430.27    125.13 o 
  -9  21   2     1985.27     2271.65    130.08 o 
  -8  21   2       70.83      140.51    120.62 o 
  -7  21   2      406.98      376.68    116.85 o 
  -6  21   2        5.04       25.63     76.78 o 
  -5  21   2      877.92      948.29     74.73 o 
  -4  21   2      846.60      918.79     72.80 o 
  -3  21   2        4.55       13.95     45.23 o 
  -2  21   2       10.61        1.48     38.98 o 
  -1  21   2      430.09      461.68     32.66 o 
   0  21   2       55.09       93.53     32.54 o 
   1  21   2       52.54      120.10     39.38 o 
   2  21   2       58.21      181.25     44.73 o 
   3  21   2     1214.56     1400.74     68.60 o 
   4  21   2      209.13      281.93    109.12 o 
   5  21   2      563.96      550.02    111.86 o 
   6  21   2       23.18      -53.30    112.16 o 
   7  21   2      614.62      512.65    120.59 o 
   8  21   2     1712.70     1687.57    126.37 o 
   9  21   2       36.50       43.86    121.02 o 
  10  21   2       45.17       38.51    125.26 o 
  11  21   2     1639.20     1835.46    134.76 o 
  12  21   2      141.03      223.67    126.14 o 
 -11  22   2      271.55      261.38    117.37 o 
 -10  22   2      367.25      631.30    125.47 o 
  -9  22   2      235.61      292.93    123.03 o 
  -8  22   2       14.37       25.92     86.50 o 
  -7  22   2        8.45       57.06     82.20 o 
  -6  22   2      384.26      407.57     79.71 o 
  -5  22   2        0.19       35.48     79.98 o 
  -4  22   2      301.91      349.98     77.00 o 
  -3  22   2      587.27      663.35     73.98 o 
  -2  22   2      329.28      431.25     55.69 o 
  -1  22   2       20.90       11.50     55.43 o 
   0  22   2        5.63       27.83     37.50 o 
   1  22   2      239.33      230.91     55.23 o 
   2  22   2     1421.01     1655.17     72.98 o 
   3  22   2       78.32       55.10    106.41 o 
   4  22   2      591.21      660.65    112.97 o 
   5  22   2      528.61      601.26    114.33 o 
   6  22   2      258.67      222.56    116.06 o 
   7  22   2       14.71       -9.48    118.98 o 
   8  22   2       15.93      -49.23    119.94 o 
   9  22   2      361.97      311.43    130.79 o 
  10  22   2      218.16      183.17    122.68 o 
  11  22   2      831.35      850.95    130.67 o 
 -10  23   2      987.46     1117.21     90.84 o 
  -9  23   2       27.91      116.32     89.79 o 
  -8  23   2       22.72       68.26     86.03 o 
  -7  23   2      863.93     1019.92     88.62 o 
  -6  23   2     1010.17     1235.56     88.62 o 
  -5  23   2       25.97       94.12     80.88 o 
  -4  23   2     1192.98     1280.22     82.47 o 
  -3  23   2      169.09      182.88     76.83 o 
  -2  23   2       35.41       -3.39     75.41 o 
  -1  23   2       80.37       45.96     57.46 o 
   0  23   2      137.92      151.79     50.12 o 
   1  23   2       10.31       25.83     57.72 o 
   2  23   2      111.34      163.64     74.33 o 
   3  23   2      476.10      530.13     77.71 o 
   4  23   2      561.67      701.02    118.58 o 
   5  23   2        4.47        4.27    119.92 o 
   6  23   2      848.17      841.12    125.17 o 
   7  23   2      327.22      232.53    127.54 o 
   8  23   2      164.17       50.55    129.46 o 
   9  23   2      404.75      585.01    126.19 o 
  -9  24   2       66.32      159.58     88.21 o 
  -8  24   2      731.00     1014.80     91.27 o 
  -7  24   2       75.85      178.80     86.64 o 
  -6  24   2       24.41      128.28     87.22 o 
  -5  24   2      330.29      446.90     84.37 o 
  -4  24   2      614.04      745.40     86.20 o 
  -3  24   2        1.87       21.39     81.04 o 
  -2  24   2       19.18       49.81     79.33 o 
  -1  24   2       37.05       33.58     60.88 o 
   0  24   2        5.00      -32.40     73.43 o 
   1  24   2        1.91      -46.29     75.15 o 
   2  24   2      724.15      853.45     80.91 o 
   3  24   2        1.94       35.73     79.07 o 
   4  24   2        5.34        4.17     81.15 o 
   5  24   2      271.96      296.53     84.66 o 
   6  24   2       38.61       41.61    125.21 o 
   7  24   2      196.76      273.14    129.52 o 
   8  24   2       45.74       59.94    129.62 o 
  -8  25   2       41.70       60.58    135.92 o 
  -7  25   2        1.88      141.33     93.98 o 
  -6  25   2      644.79      899.49     90.58 o 
  -5  25   2        2.09      114.73     89.95 o 
  -4  25   2      203.66      284.39     85.48 o 
  -3  25   2       35.95       83.00     84.18 o 
  -2  25   2      449.00      504.67     82.95 o 
  -1  25   2        0.94       20.85    112.31 o 
   0  25   2      804.08      793.62    108.87 o 
   1  25   2        9.29        7.35    115.36 o 
   2  25   2      664.64      932.70     82.87 o 
   3  25   2      390.55      370.21     83.13 o 
   4  25   2      113.85      112.83     83.46 o 
   5  25   2       29.08       65.97     86.35 o 
   6  25   2       69.32      185.65     88.02 o 
  -6  26   2      673.75     1042.75    138.24 o 
  -5  26   2      131.16      262.46     90.71 o 
  -4  26   2     1062.00     1426.95    138.03 o 
  -3  26   2      659.92      835.42     88.81 o 
  -2  26   2       56.97       43.45    118.01 o 
   1  26   2       37.52       -5.01    113.18 o 
   2  26   2      232.93      342.01    120.02 o 
   3  26   2       45.43      150.83     85.27 o 
   4  26   2      166.50      144.30     87.13 o 
   5  26   2      142.23      200.94     88.52 o 
   6  26   2       69.59       -1.12    122.34 o 
  -4  27   2      567.54      876.02     95.43 o 
  -3  27   2        5.64      -76.25    127.43 o 
   1  27   2      264.11      323.84    117.96 o 
   2  27   2      321.77      465.73    125.14 o 
   3  27   2      624.34      774.22    126.02 o 
   4  27   2        8.70       51.69    121.64 o 
 -21   1   3      445.45      606.89    154.80 o 
 -20   1   3      151.33      148.11    130.12 o 
 -19   1   3       41.41      -38.86    119.19 o 
 -18   1   3       98.57      -44.51     93.05 o 
 -17   1   3      529.84      326.98     77.93 o 
 -16   1   3     1218.69      963.20     79.11 o 
 -15   1   3     2372.02     2167.03    105.64 o 
 -14   1   3      244.35      189.27     72.69 o 
 -13   1   3       67.57       13.73     72.20 o 
 -12   1   3     1882.26     1584.21     43.03 o 
 -11   1   3      265.34      388.49     36.79 o 
 -10   1   3      589.34      576.57     34.24 o 
  -9   1   3      112.42       97.75     37.01 o 
  -8   1   3     2850.90     3160.47     31.24 o 
  -7   1   3     1130.09     1014.03     30.90 o 
  -6   1   3      374.56      393.98     23.89 o 
  -5   1   3      497.62      370.34     22.72 o 
  -4   1   3     4131.75     4523.77     87.93 o 
  -3   1   3    55325.55    59847.63    228.05 o 
   2   1   3     3152.72     3538.56     24.31 o 
   3   1   3    18653.84    19574.97    148.09 o 
   4   1   3     2131.69     2023.79     26.03 o 
   5   1   3     1203.73     1121.55     25.73 o 
   6   1   3     2985.16     3068.02     40.48 o 
   7   1   3     7581.08     7729.00     35.63 o 
   8   1   3     1235.78     1167.83     27.31 o 
   9   1   3      216.96      259.91     31.53 o 
  10   1   3      173.60      192.42     30.70 o 
  11   1   3     1616.79     1654.51     60.02 o 
  12   1   3      350.01      295.74     58.19 o 
  13   1   3      172.90      188.86     66.68 o 
  14   1   3       15.12       39.55     69.12 o 
  15   1   3      739.06      763.92     73.71 o 
  16   1   3      987.00     1121.36     76.27 o 
  17   1   3       30.07       55.06     76.69 o 
  18   1   3       17.40       31.84     85.09 o 
  19   1   3        2.08       52.75     97.58 o 
 -21   2   3        0.69      176.11    130.38 o 
 -20   2   3       11.77        6.79    226.52 o 
 -19   2   3      102.83      193.51    215.70 o 
 -18   2   3     1716.03     1748.15     98.05 o 
 -17   2   3      718.07      651.04    145.46 o 
 -16   2   3       10.12       -1.03     86.20 o 
 -15   2   3     4586.30     4391.41    121.71 o 
 -14   2   3      173.61       71.44     75.18 o 
 -13   2   3    10666.32    10637.91     57.59 o 
 -12   2   3     2675.30     2464.44     63.86 o 
 -11   2   3      186.53      258.70     39.99 o 
 -10   2   3     3574.97     3662.79     41.92 o 
  -9   2   3     7919.69     8360.72    104.08 o 
  -8   2   3     1591.00     1647.97     31.36 o 
  -7   2   3     1632.28     1992.95     29.79 o 
  -6   2   3     8023.88     9049.79     37.34 o 
  -5   2   3     1312.37     1451.16     30.48 o 
  -4   2   3    10229.20    11295.08     88.51 o 
  -3   2   3    23246.31    26907.67    248.41 o 
   2   2   3     4857.49     5069.35     98.39 o 
   3   2   3      671.55      758.55     30.68 o 
   4   2   3     8721.42     8944.80     43.67 o 
   5   2   3     1993.32     2190.97     28.80 o 
   6   2   3     5946.82     7065.47     55.90 o 
   7   2   3     1458.44     1658.40     17.61 o 
   8   2   3     2725.88     3203.56     51.46 o 
   9   2   3      288.38      330.50     29.86 o 
  10   2   3      875.13      988.52     35.22 o 
  11   2   3      941.71      790.99     57.54 o 
  12   2   3     1946.66     1760.20     61.04 o 
  13   2   3      906.35      760.38     87.54 o 
  14   2   3     4504.75     4538.74     78.55 o 
  15   2   3       64.45       76.86     74.55 o 
  16   2   3      193.09      262.33     77.30 o 
  17   2   3     1278.46     1202.62     83.37 o 
  18   2   3      796.09      656.70     83.10 o 
  19   2   3      566.25      581.82     91.53 o 
 -21   3   3      721.33      495.93    149.47 o 
 -20   3   3     1374.24     1297.39    101.01 o 
 -19   3   3      221.98      284.64    158.35 o 
 -18   3   3     1472.96     1557.49    133.24 o 
 -17   3   3      137.24      125.92     87.19 o 
 -16   3   3      114.91       15.61    111.62 o 
 -15   3   3      799.80      818.43     79.71 o 
 -14   3   3     1540.71     1386.08     73.73 o 
 -13   3   3     1920.93     2141.84     45.98 o 
 -12   3   3      411.44      500.95     45.00 o 
 -11   3   3     8670.66     8698.86     52.80 o 
 -10   3   3     2396.09     2234.87     40.88 o 
  -9   3   3     1962.31     1980.08     50.32 o 
  -8   3   3     9404.05     9634.75     58.99 o 
  -7   3   3     2231.40     2755.70     30.80 o 
  -6   3   3      842.50      847.99     27.18 o 
  -5   3   3      426.03      588.98     22.35 o 
  -4   3   3      606.20      737.45     23.26 o 
  -3   3   3     7569.41     8354.02     90.72 o 
  -2   3   3     2235.41     2446.26     65.41 o 
  -1   3   3    62608.86    64510.49    329.88 o 
   0   3   3    36942.46    38601.22    130.50 o 
   1   3   3      785.50      590.75     25.29 o 
   2   3   3    45331.89    46392.03    205.46 o 
   3   3   3     9314.68     9583.98    103.07 o 
   4   3   3      484.44      602.26     24.31 o 
   5   3   3     5810.43     5934.49     38.27 o 
   6   3   3    26484.23    28054.16    209.54 o 
   7   3   3      304.77      273.09     24.97 o 
   8   3   3     2178.50     2106.87     49.41 o 
   9   3   3     2741.57     2889.09     37.80 o 
  10   3   3      300.87      312.39     36.00 o 
  11   3   3     2938.92     2699.10     59.89 o 
  12   3   3      290.18      190.72     56.83 o 
  13   3   3     1579.09     1456.80     58.69 o 
  14   3   3      103.31      147.15     72.60 o 
  15   3   3       82.97       79.64     72.96 o 
  16   3   3     3544.37     3542.89     82.21 o 
  17   3   3       13.61       26.54     82.10 o 
  18   3   3      964.18      935.35     90.05 o 
  19   3   3        2.00      -11.38     89.62 o 
 -21   4   3       16.23     -139.29    139.29 o 
 -20   4   3      220.61      260.78     93.68 o 
 -19   4   3       11.10       52.07     95.38 o 
 -18   4   3       21.83       72.18     86.88 o 
 -17   4   3      127.43       69.18     82.11 o 
 -16   4   3     1073.01     1018.42     77.03 o 
 -15   4   3      257.63      260.09     71.63 o 
 -14   4   3      123.76       57.06     40.94 o 
 -13   4   3      864.33      922.10     61.25 o 
 -12   4   3     6228.98     6035.45     53.35 o 
 -11   4   3     1070.85      984.43     44.93 o 
 -10   4   3      213.08      210.77     39.91 o 
  -9   4   3    16015.72    16539.50     55.27 o 
  -8   4   3    11495.08    11198.51    120.94 o 
  -7   4   3      260.03      184.14     27.54 o 
  -6   4   3     6560.15     6143.55     54.12 o 
  -5   4   3      117.69      160.51     22.44 o 
  -4   4   3     1585.45     2107.30     40.21 o 
  -3   4   3     6356.33     6480.27     34.39 o 
  -2   4   3    19317.37    21156.91    148.65 o 
  -1   4   3    11730.01    12878.48    137.20 o 
   0   4   3    14168.00    14576.08    188.64 o 
   1   4   3      102.58      140.67     13.82 o 
   2   4   3      542.54      541.69     16.56 o 
   3   4   3       99.53       99.47     19.27 o 
   4   4   3    41527.48    41847.02    247.08 o 
   5   4   3      465.94      376.00     21.73 o 
   6   4   3     4461.67     4798.74     38.36 o 
   7   4   3      917.09      827.49     28.52 o 
   8   4   3     8290.59     8173.04     72.15 o 
   9   4   3      179.13      237.65     34.46 o 
  10   4   3     3590.45     3697.27     72.44 o 
  11   4   3     4287.24     4157.55     88.30 o 
  12   4   3      592.77      515.11     56.60 o 
  13   4   3       89.73       93.89     55.79 o 
  14   4   3     9058.93     9001.70     91.27 o 
  15   4   3      163.24       92.44     67.47 o 
  16   4   3     1306.47     1202.45     78.41 o 
  17   4   3      209.33      231.36     82.06 o 
  18   4   3      878.87      847.80     98.18 o 
  19   4   3      361.19      247.66    100.57 o 
 -21   5   3      107.63     -151.97    151.97 o 
 -20   5   3     1923.84     1836.94    148.84 o 
 -19   5   3        6.37       33.60     87.86 o 
 -18   5   3      997.11     1070.22     87.83 o 
 -17   5   3     1972.68     1852.19    112.48 o 
 -16   5   3     1016.09     1064.32     82.24 o 
 -15   5   3     2520.82     2395.60    104.43 o 
 -14   5   3     3426.74     3462.32     75.84 o 
 -13   5   3      125.13      114.95     46.02 o 
 -12   5   3     1081.90     1113.08     47.04 o 
 -11   5   3     5498.44     5636.96     78.42 o 
 -10   5   3     3500.12     3575.36     45.43 o 
  -9   5   3      503.35      569.87     36.28 o 
  -8   5   3      144.87      166.39     30.83 o 
  -7   5   3     3404.06     2950.77     32.26 o 
  -6   5   3      816.69      789.97     25.98 o 
  -5   5   3      120.87       56.48     21.43 o 
  -4   5   3     1041.33     1196.03     41.26 o 
  -3   5   3       21.09       48.52     16.26 o 
  -2   5   3        4.83       26.41     26.72 o 
  -1   5   3      885.13     1030.00     25.47 o 
   0   5   3      368.08      403.68     11.13 o 
   1   5   3     2892.39     3160.53     64.92 o 
   2   5   3    19106.03    18522.44    115.66 o 
   3   5   3      124.10      244.43     27.35 o 
   4   5   3     5883.52     7061.06     34.62 o 
   5   5   3    13889.42    14574.26     79.18 o 
   6   5   3    20196.67    20362.65     65.49 o 
   7   5   3     9484.82    10272.54     42.56 o 
   8   5   3     3636.27     3631.17     37.78 o 
   9   5   3     3087.13     2949.69     40.24 o 
  10   5   3     3999.14     3998.80     44.95 o 
  11   5   3     2161.50     2252.76     44.07 o 
  12   5   3     7234.26     7285.90    164.97 o 
  13   5   3        7.12        7.93     55.82 o 
  14   5   3     2428.41     2195.87     66.36 o 
  15   5   3       40.10       30.82     71.09 o 
  16   5   3     3765.47     3582.74    119.79 o 
  17   5   3       74.43       44.25     89.21 o 
  18   5   3      794.12      752.30    106.32 o 
  19   5   3      543.23      388.04     93.55 o 
 -21   6   3       38.09      -79.73    129.91 o 
 -20   6   3     1109.11     1136.93    152.53 o 
 -19   6   3      199.20      265.59     98.08 o 
 -18   6   3     2269.71     2222.26    203.91 o 
 -17   6   3      467.33      438.83     85.35 o 
 -16   6   3     1181.29     1069.02     79.35 o 
 -15   6   3      164.37      255.42     56.52 o 
 -14   6   3       11.39       46.89     47.37 o 
 -13   6   3      320.41      417.00     46.39 o 
 -12   6   3     1156.52     1236.33     48.07 o 
 -11   6   3       27.03       43.60     43.73 o 
 -10   6   3     2334.13     2423.24     82.38 o 
  -9   6   3     7528.30     7532.42     64.87 o 
  -8   6   3     5546.22     5812.79     41.72 o 
  -7   6   3     5661.24     6258.28     75.09 o 
  -6   6   3       19.72       70.80     25.30 o 
  -5   6   3    15516.46    16024.88     54.19 o 
  -4   6   3    20636.79    22491.45    142.93 o 
  -3   6   3    13648.96    13541.00     57.81 o 
  -2   6   3        4.79       20.34     24.69 o 
  -1   6   3        3.35        5.41     27.05 o 
   0   6   3      225.92      249.12     11.80 o 
   1   6   3     2974.82     2626.63     52.46 o 
   2   6   3     1667.14     1623.38     18.71 o 
   3   6   3    20103.88    20630.01    197.44 o 
   4   6   3     4278.80     4008.75     26.92 o 
   5   6   3     6561.19     8416.64     68.13 o 
   6   6   3     2189.30     2472.61     52.14 o 
   7   6   3     9466.99     8457.19     48.56 o 
   8   6   3    11332.18    11873.57    110.00 o 
   9   6   3        8.70       39.78     36.33 o 
  10   6   3     8388.21     8214.81     52.57 o 
  11   6   3     1114.75     1018.03     42.66 o 
  12   6   3      653.65      651.18     57.89 o 
  13   6   3     2793.20     2643.50     62.24 o 
  14   6   3     2606.80     2387.45     75.90 o 
  15   6   3      122.45      139.87     75.83 o 
  16   6   3      527.66      550.45     79.93 o 
  17   6   3        2.14        2.54     77.75 o 
  18   6   3      716.41      638.66    181.21 o 
  19   6   3      139.65      132.01    123.13 o 
 -20   7   3      612.64      620.43    169.16 o 
 -19   7   3      147.40      150.29    122.06 o 
 -18   7   3     1017.96      975.52     83.38 o 
 -17   7   3     2293.81     2348.52    113.84 o 
 -16   7   3      189.26      315.98    129.97 o 
 -15   7   3      175.49      188.32     49.54 o 
 -14   7   3     2351.87     2473.31     53.24 o 
 -13   7   3      354.07      354.22     47.68 o 
 -12   7   3     1888.23     2007.33     48.78 o 
 -11   7   3      889.09     1002.23     45.87 o 
 -10   7   3     1489.04     1520.45     44.09 o 
  -9   7   3      493.42      630.26     38.93 o 
  -8   7   3     1152.82     1393.68     40.10 o 
  -7   7   3     2345.40     2047.71     32.00 o 
  -6   7   3      920.80     1064.22     40.50 o 
  -5   7   3     3849.27     3371.28     43.23 o 
  -4   7   3      315.54      516.67     23.91 o 
  -3   7   3     2457.08     1714.63     70.88 o 
  -2   7   3     4718.12     4663.31    117.38 o 
  -1   7   3     2298.37     1584.22     31.48 o 
   0   7   3     4953.74     4796.20     32.40 o 
   1   7   3    10932.23    10935.81     72.43 o 
   2   7   3     4537.15     5004.09     40.12 o 
   3   7   3      780.73     1029.39     23.58 o 
   4   7   3    19354.04    21714.46     79.81 o 
   5   7   3    16694.57    17455.07     82.32 o 
   6   7   3     1088.36      913.97     29.17 o 
   7   7   3      317.64      188.39     31.82 o 
   8   7   3     1955.50     2029.62     37.96 o 
   9   7   3      147.96      118.87     37.96 o 
  10   7   3     2858.41     2962.36     51.90 o 
  11   7   3      206.01      183.22     39.23 o 
  12   7   3     7577.68     7517.48     70.65 o 
  13   7   3      217.55      147.92     57.95 o 
  14   7   3        1.15      -20.33     46.10 o 
  15   7   3        0.32      -50.29     50.29 o 
  16   7   3     2695.37     2484.65     86.87 o 
  17   7   3      755.34      830.22     90.02 o 
  18   7   3      236.76      157.68     85.30 o 
  19   7   3      663.93      480.69    182.25 o 
 -20   8   3      893.15      901.00     94.77 o 
 -19   8   3     2100.08     2077.24    100.87 o 
 -18   8   3      234.83      142.73     92.08 o 
 -17   8   3      159.03      267.15    115.29 o 
 -16   8   3      429.04      563.63    121.45 o 
 -15   8   3      473.91      481.48     51.51 o 
 -14   8   3       23.39       46.24     50.37 o 
 -13   8   3      780.40      743.29     49.12 o 
 -12   8   3      244.92      248.28     44.42 o 
 -11   8   3      229.23      264.48     46.27 o 
 -10   8   3      577.20      528.16     43.94 o 
  -9   8   3     7317.13     8005.85    111.03 o 
  -8   8   3      193.48      244.76     35.88 o 
  -7   8   3      663.79      676.73     45.89 o 
  -6   8   3     5366.35     5055.56     58.04 o 
  -5   8   3    14249.58    13236.28     84.70 o 
  -4   8   3      603.85      543.40     18.89 o 
  -3   8   3     2509.74     2054.92     52.28 o 
  -2   8   3     4494.81     4883.66     58.53 o 
  -1   8   3     2907.75     2994.17     35.59 o 
   0   8   3      865.14      830.83     11.48 o 
   1   8   3      606.54      530.92     14.98 o 
   2   8   3     7918.13     8176.04     55.13 o 
   3   8   3    21341.85    21032.68    142.69 o 
   4   8   3    10957.06    11058.10     69.65 o 
   5   8   3     1246.59     1549.48     44.16 o 
   6   8   3      332.93      284.83     33.10 o 
   7   8   3      239.26      286.06     33.11 o 
   8   8   3     6397.77     5474.19     44.45 o 
   9   8   3       21.28       57.98     40.25 o 
  10   8   3     6868.34     6529.43     65.29 o 
  11   8   3     1122.85      831.79     42.06 o 
  12   8   3      135.70      133.38     52.78 o 
  13   8   3     3160.74     2545.68     61.95 o 
  14   8   3     1891.93     1730.29     50.81 o 
  15   8   3      547.70      531.57     55.96 o 
  16   8   3     1171.65     1120.12     79.71 o 
  17   8   3      351.50      427.47     90.00 o 
  18   8   3     1034.86     1007.36    145.98 o 
  19   8   3      298.02      378.43     90.27 o 
 -20   9   3      836.99      702.23    128.39 o 
 -19   9   3       11.95       18.42     93.33 o 
 -18   9   3      309.49      307.43     87.00 o 
 -17   9   3     1829.37     1805.43     86.54 o 
 -16   9   3      296.77      389.36     54.31 o 
 -15   9   3      279.74      307.37     52.90 o 
 -14   9   3      228.28      212.82     51.61 o 
 -13   9   3     3281.49     3145.71     54.16 o 
 -12   9   3       51.70       91.40     44.51 o 
 -11   9   3     2016.66     1845.22     47.12 o 
 -10   9   3     1327.17     1489.24     46.48 o 
  -9   9   3      509.31      539.00     41.28 o 
  -8   9   3     3497.88     3632.13     42.42 o 
  -7   9   3    30977.47    31506.56    726.48 o 
  -6   9   3     2141.43     1652.59     52.41 o 
  -5   9   3    19565.14    20360.88    217.19 o 
  -4   9   3     1762.62     2146.71     39.02 o 
  -3   9   3     1690.50     1578.02     31.82 o 
  -2   9   3     1179.97      898.70     30.79 o 
  -1   9   3     1028.75      990.78     20.75 o 
   0   9   3      338.16      246.55     13.43 o 
   1   9   3     7401.67     7085.79     67.86 o 
   2   9   3        9.53        6.02     17.78 o 
   3   9   3      136.51      137.88     23.59 o 
   4   9   3     4639.90     5217.00     61.41 o 
   5   9   3     5018.21     5343.84     53.62 o 
   6   9   3     5220.68     4927.23     45.14 o 
   7   9   3       13.35        7.46     33.74 o 
   8   9   3      275.05      262.01     37.79 o 
   9   9   3      159.32      182.67     40.02 o 
  10   9   3     1735.57     1845.16     45.14 o 
  11   9   3     1305.12     1291.81     60.05 o 
  12   9   3     8268.38     7635.06    247.52 o 
  13   9   3      210.75      181.64     48.20 o 
  14   9   3      467.43      429.42     49.35 o 
  15   9   3      440.93      353.82     67.54 o 
  16   9   3       57.32       27.06     81.00 o 
  17   9   3      401.30      432.47     83.64 o 
  18   9   3      393.94      303.76     93.73 o 
  19   9   3      419.76      451.75     97.51 o 
 -19  10   3      509.52      502.90    150.46 o 
 -18  10   3     2093.52     2062.39     95.78 o 
 -17  10   3      853.52      762.56     83.04 o 
 -16  10   3      698.24      744.04     56.85 o 
 -15  10   3      627.80      659.92     55.25 o 
 -14  10   3      537.72      658.27     52.75 o 
 -13  10   3       31.65       42.96     47.52 o 
 -12  10   3      488.66      491.94     47.45 o 
 -11  10   3      710.29      786.12     44.71 o 
 -10  10   3       45.50       35.13     43.68 o 
  -9  10   3     4211.88     4457.89     80.64 o 
  -8  10   3     6860.06     6242.06     64.68 o 
  -7  10   3       54.31       51.72     26.18 o 
  -6  10   3     9430.92     9996.01    135.49 o 
  -5  10   3     1305.65     1640.25     19.87 o 
  -4  10   3    23335.44    23659.72     94.73 o 
  -3  10   3     2377.93     2279.64     65.38 o 
  -2  10   3    25747.15    26521.53    440.11 o 
  -1  10   3     1241.46     1226.17     24.33 o 
   0  10   3     1025.07      940.48     17.22 o 
   1  10   3     5556.85     5454.46     40.64 o 
   2  10   3    23464.79    24158.33    158.42 o 
   3  10   3     1635.61     1659.20     25.31 o 
   4  10   3      806.30      717.82     27.15 o 
   5  10   3      108.33       38.51     40.49 o 
   6  10   3    10915.62    11300.77     48.11 o 
   7  10   3     3788.52     3729.53     54.89 o 
   8  10   3     2381.61     2334.44     42.00 o 
   9  10   3     3560.70     3646.77     53.38 o 
  10  10   3       46.55       25.11     46.64 o 
  11  10   3        6.65       48.11     66.93 o 
  12  10   3      527.80      413.65     71.94 o 
  13  10   3     1768.36     1872.35     51.04 o 
  14  10   3      614.92      575.69     51.80 o 
  15  10   3     1507.72     1280.47     55.45 o 
  16  10   3      938.98      995.38     62.48 o 
  17  10   3      265.23      302.32     82.64 o 
  18  10   3      463.62      447.63     89.07 o 
  19  10   3      802.63      826.84    134.79 o 
 -19  11   3     1036.57      830.68    131.38 o 
 -18  11   3      137.58       43.55    144.60 o 
 -17  11   3     1573.51     1564.25     78.73 o 
 -16  11   3     1592.47     1645.67     61.55 o 
 -15  11   3     2106.29     2144.89     59.26 o 
 -14  11   3      449.17      464.50     52.45 o 
 -13  11   3      469.34      522.98     49.40 o 
 -12  11   3     3885.09     3908.15     91.38 o 
 -11  11   3     1192.95     1145.76     45.92 o 
 -10  11   3     2857.87     2666.69     46.71 o 
  -9  11   3    11083.92    11645.39     57.95 o 
  -8  11   3     6067.86     6480.28    108.57 o 
  -7  11   3      511.85      462.35     21.76 o 
  -6  11   3     5528.57     5437.66     49.42 o 
  -5  11   3        5.21       13.87     16.69 o 
  -4  11   3      324.20      375.34     15.10 o 
  -3  11   3     2172.91     2351.04     60.69 o 
  -2  11   3     9113.70     8597.76    158.54 o 
  -1  11   3      314.47      402.72     16.44 o 
   0  11   3     2804.74     2518.70     32.96 o 
   1  11   3      794.30      909.94     13.57 o 
   2  11   3      553.82      680.47     21.76 o 
   3  11   3     3095.05     3013.30     48.89 o 
   4  11   3    12208.61    12052.34     93.95 o 
   5  11   3    10755.09     9777.55     45.95 o 
   6  11   3     1399.88     1288.03     35.20 o 
   7  11   3     7078.91     6796.65     46.82 o 
   8  11   3        3.15       40.64     37.26 o 
   9  11   3     4404.86     4300.27     45.24 o 
  10  11   3        6.87       59.60     39.86 o 
  11  11   3     7189.79     7121.13     92.33 o 
  12  11   3      378.43      309.33     44.88 o 
  13  11   3     1352.11     1275.22     48.83 o 
  14  11   3        3.52      -23.87     48.16 o 
  15  11   3      135.29      163.84     53.58 o 
  16  11   3      216.82      214.53     62.85 o 
  17  11   3     1662.55     1469.14     86.33 o 
  18  11   3      531.19      604.42     86.91 o 
  19  11   3       92.68       88.14    129.71 o 
 -19  12   3        0.37      -24.64    132.16 o 
 -18  12   3      207.73       54.70    141.45 o 
 -17  12   3     2260.35     2004.98    160.08 o 
 -16  12   3      589.14      502.70     75.08 o 
 -15  12   3       10.78       68.80     70.20 o 
 -14  12   3     3330.33     3170.54     82.66 o 
 -13  12   3      354.87      368.56     68.92 o 
 -12  12   3      544.06      535.21     47.42 o 
 -11  12   3       19.98      -20.89     44.06 o 
 -10  12   3      125.76      206.32     41.81 o 
  -9  12   3     3098.50     2541.44     43.70 o 
  -8  12   3     9246.63     9550.69    115.29 o 
  -7  12   3     2560.49     2274.59     41.36 o 
  -6  12   3     1334.47     1143.50     25.68 o 
  -5  12   3      350.62      332.39     20.97 o 
  -4  12   3     7500.61     7007.22     65.93 o 
  -3  12   3     1103.89     1198.26     28.60 o 
  -2  12   3     1132.43      958.05     39.46 o 
  -1  12   3      791.71      796.56     33.31 o 
   0  12   3     2335.31     2125.91     23.83 o 
   1  12   3     3745.14     3584.51     24.02 o 
   2  12   3     9508.61     9203.89     43.83 o 
   3  12   3     4624.03     4418.22     35.15 o 
   4  12   3      983.27      886.87     29.50 o 
   5  12   3     5052.10     4749.53     38.44 o 
   6  12   3      334.88      326.11     33.86 o 
   7  12   3      154.53      170.61     36.24 o 
   8  12   3      137.79      139.84     35.70 o 
   9  12   3     7695.99     7206.57     50.66 o 
  10  12   3     1584.58     1521.87     42.76 o 
  11  12   3      198.17      221.64     55.96 o 
  12  12   3       41.30       52.17     65.12 o 
  13  12   3     3658.18     3700.19     54.36 o 
  14  12   3        9.86       -3.58     49.55 o 
  15  12   3      202.97      138.48     53.24 o 
  16  12   3      114.45       63.05     63.71 o 
  17  12   3        1.67       14.20     80.93 o 
  18  12   3      705.77      710.69     88.57 o 
 -18  13   3       36.15      -75.30    136.74 o 
 -17  13   3      395.89      392.20    138.11 o 
 -16  13   3     1176.31     1172.63    133.50 o 
 -15  13   3      936.77      872.76     75.19 o 
 -14  13   3      119.72       63.66     70.41 o 
 -13  13   3     1905.15     1805.63     98.68 o 
 -12  13   3     3477.31     3480.01    143.16 o 
 -11  13   3       17.29       -9.06     63.74 o 
 -10  13   3     2837.93     3057.57     75.31 o 
  -9  13   3      893.71     1136.10     63.32 o 
  -8  13   3     3853.68     3796.72     64.98 o 
  -7  13   3      224.81      263.64     55.10 o 
  -6  13   3     4444.79     4305.06     59.94 o 
  -5  13   3       58.76       84.64     23.43 o 
  -4  13   3     2591.92     2555.33     34.22 o 
  -3  13   3     1609.72     1343.97     26.08 o 
  -2  13   3     3203.35     3036.08     44.24 o 
  -1  13   3      749.54      844.12     20.72 o 
   0  13   3    19119.36    18755.43     92.70 o 
   1  13   3     3133.22     3054.03     22.16 o 
   2  13   3     1902.61     1629.54     31.73 o 
   3  13   3      184.56      211.43     25.79 o 
   4  13   3     6106.28     5782.43     49.50 o 
   5  13   3      159.89      176.99     32.47 o 
   6  13   3     1675.93     1675.30     37.09 o 
   7  13   3     1407.94     1467.61     37.42 o 
   8  13   3       13.50       -2.29     35.29 o 
   9  13   3      188.94      134.10     38.55 o 
  10  13   3      196.85      198.23     40.23 o 
  11  13   3     1780.18     1991.90     59.70 o 
  12  13   3      730.81      700.37     47.22 o 
  13  13   3     1215.35     1219.50     51.30 o 
  14  13   3       21.54      -14.38     73.33 o 
  15  13   3      152.51      112.91     75.16 o 
  16  13   3       47.78       71.08     80.44 o 
  17  13   3     3305.62     3446.84     93.57 o 
  18  13   3      377.90      398.39    134.38 o 
 -18  14   3      287.53      259.88    134.74 o 
 -17  14   3     1141.89     1117.70    137.69 o 
 -16  14   3       38.66       94.55    119.81 o 
 -15  14   3        2.81       28.79     90.50 o 
 -14  14   3      546.06      586.19     76.25 o 
 -13  14   3      525.05      393.45     74.91 o 
 -12  14   3      481.34      514.68    104.32 o 
 -11  14   3     1433.84     1503.58     70.20 o 
 -10  14   3     5340.26     5231.99    242.35 o 
  -9  14   3        1.96        3.49     58.76 o 
  -8  14   3    13430.94    13468.38    146.18 o 
  -7  14   3     3596.84     3336.71     60.50 o 
  -6  14   3     4776.80     4613.08    103.46 o 
  -5  14   3       32.14       54.72     25.20 o 
  -4  14   3    12329.24    11674.58     60.90 o 
  -3  14   3      645.21      612.66     28.66 o 
  -2  14   3      193.88      146.32     26.83 o 
  -1  14   3     1855.40     1531.23     25.70 o 
   0  14   3     3442.76     3337.15     26.23 o 
   1  14   3     2768.09     2578.73     23.38 o 
   2  14   3     6778.28     6518.98     25.29 o 
   3  14   3     1647.25     1535.19     28.70 o 
   4  14   3      205.14      179.37     28.62 o 
   5  14   3     1308.09     1269.07     34.04 o 
   6  14   3     2302.36     2215.41     36.88 o 
   7  14   3      314.50      271.28     33.37 o 
   8  14   3     1300.55     1100.77     38.44 o 
   9  14   3     4161.60     4042.16     51.81 o 
  10  14   3       28.51       48.70     40.74 o 
  11  14   3      214.54      213.91     51.37 o 
  12  14   3      717.50      688.43     68.70 o 
  13  14   3     2281.38     2246.26     76.47 o 
  14  14   3      475.82      354.80     77.92 o 
  15  14   3      594.86      517.25     81.97 o 
  16  14   3       18.36       42.84     80.22 o 
  17  14   3      268.45      329.71     87.48 o 
 -18  15   3        5.32        9.03     86.06 o 
 -17  15   3      181.87      143.95     84.06 o 
 -16  15   3      511.72      549.30     97.02 o 
 -15  15   3      778.12      838.85     83.74 o 
 -14  15   3       29.41      -63.77     73.85 o 
 -13  15   3      277.96      216.03     72.85 o 
 -12  15   3      330.19      303.66     68.21 o 
 -11  15   3        0.48       -7.25     63.50 o 
 -10  15   3      280.98      346.02     80.84 o 
  -9  15   3      265.95      303.32     59.51 o 
  -8  15   3      673.79      713.52     57.58 o 
  -7  15   3     1054.05      896.02     54.72 o 
  -6  15   3     1840.30     1889.15     37.25 o 
  -5  15   3      653.33      611.02     30.73 o 
  -4  15   3      436.95      460.34     26.90 o 
  -3  15   3        7.83      -14.04     25.85 o 
  -2  15   3     7303.50     6980.57     39.03 o 
  -1  15   3     1758.02     1662.80     26.57 o 
   0  15   3     2113.52     2195.24     23.83 o 
   1  15   3     3880.57     3356.85     42.72 o 
   2  15   3     1355.78     1235.10     30.63 o 
   3  15   3      182.47       82.51     36.17 o 
   4  15   3       11.76       42.68     35.86 o 
   5  15   3      942.79      823.71     31.52 o 
   6  15   3     1753.08     1589.45     54.28 o 
   7  15   3      645.45      563.34     46.00 o 
   8  15   3       29.64       20.92     47.89 o 
   9  15   3      183.36      170.10     49.66 o 
  10  15   3      476.10      513.61     71.37 o 
  11  15   3      566.40      538.59     65.64 o 
  12  15   3      570.47      499.85     71.19 o 
  13  15   3      424.50      402.04     72.75 o 
  14  15   3      358.25      258.63     77.11 o 
  15  15   3      894.28      894.21     81.84 o 
  16  15   3       12.68       36.80     85.50 o 
  17  15   3      947.83      920.67     85.57 o 
 -17  16   3       39.33      -56.03    124.30 o 
 -16  16   3        0.82      -76.38    139.72 o 
 -15  16   3       97.63      175.01    157.51 o 
 -14  16   3      456.33      552.15    128.17 o 
 -13  16   3      560.83      665.02     75.35 o 
 -12  16   3       85.11       63.36     70.41 o 
 -11  16   3        2.43       22.32     63.94 o 
 -10  16   3      349.99      309.41     61.09 o 
  -9  16   3      315.52      225.87     58.37 o 
  -8  16   3      682.15      675.92     58.11 o 
  -7  16   3      165.85      175.39     52.82 o 
  -6  16   3      429.34      456.01     50.49 o 
  -5  16   3      142.59       87.18     28.54 o 
  -4  16   3      188.62      262.46     25.28 o 
  -3  16   3       14.66       -3.94     24.21 o 
  -2  16   3      439.04      539.09     23.98 o 
  -1  16   3        1.94       -8.08     24.95 o 
   0  16   3     3583.68     3245.92     28.97 o 
   1  16   3     2304.46     2409.44     28.22 o 
   2  16   3     1752.19     1792.09     42.06 o 
   3  16   3       19.86       47.92     33.21 o 
   4  16   3       30.34       -5.43     59.94 o 
   5  16   3      828.48      741.29     65.03 o 
   6  16   3       12.37       24.50     67.23 o 
   7  16   3     1220.79     1320.88     67.60 o 
   8  16   3     1677.77     1641.81    181.80 o 
   9  16   3      775.28      825.46    131.41 o 
  10  16   3       64.68       22.45     67.66 o 
  11  16   3      291.53      300.57     66.60 o 
  12  16   3       40.93      -25.71     73.09 o 
  13  16   3      932.81      840.62     77.00 o 
  14  16   3       41.09      -41.49     78.35 o 
  15  16   3      553.26      624.06    119.85 o 
  16  16   3       16.79       65.46    118.14 o 
 -17  17   3       25.45       21.84    132.03 o 
 -16  17   3      175.88      237.91     82.06 o 
 -15  17   3       41.38      158.23     80.41 o 
 -14  17   3       27.95       97.71     75.62 o 
 -13  17   3      291.71      367.34     72.60 o 
 -12  17   3      538.09      618.24     69.55 o 
 -11  17   3      136.46      128.78     66.41 o 
 -10  17   3      579.31      513.50     62.25 o 
  -9  17   3     1100.34     1065.40     61.94 o 
  -8  17   3      333.70      383.64     57.23 o 
  -7  17   3      120.53      106.23     53.76 o 
  -6  17   3      544.08      471.82     50.16 o 
  -5  17   3        8.91       20.68     34.35 o 
  -4  17   3      117.73      123.77     28.27 o 
  -3  17   3      327.96      266.10     23.34 o 
  -2  17   3     1289.21     1234.64     24.91 o 
  -1  17   3      451.89      382.86     32.16 o 
   0  17   3       56.54       38.56     25.59 o 
   1  17   3      103.79      111.98     25.86 o 
   2  17   3     3995.20     3844.88     45.26 o 
   3  17   3       98.59      111.79     62.24 o 
   4  17   3     2006.50     2022.01     68.60 o 
   5  17   3      538.57      656.20     67.34 o 
   6  17   3        1.46       -2.72     64.46 o 
   7  17   3       21.89       46.14     75.88 o 
   8  17   3        0.36       83.44    110.76 o 
   9  17   3       77.82       42.29     68.13 o 
  10  17   3     1300.13     1145.92     87.08 o 
  11  17   3       51.99      -50.25    112.86 o 
  12  17   3       68.19       -2.92    114.09 o 
  13  17   3        3.56       27.63    116.04 o 
  14  17   3       38.07       10.95    119.47 o 
  15  17   3       32.68       65.56    122.68 o 
 -16  18   3       64.63       88.06     83.04 o 
 -15  18   3        0.13       61.91     80.39 o 
 -14  18   3        6.61       68.27     80.86 o 
 -13  18   3      198.94      287.59     77.46 o 
 -12  18   3        1.92       51.54     70.77 o 
 -11  18   3        1.46       77.60     68.73 o 
 -10  18   3        1.13       48.72     62.24 o 
  -9  18   3      183.04      154.17     59.80 o 
  -8  18   3      731.80      794.49     58.81 o 
  -7  18   3        1.31       76.40    103.72 o 
  -6  18   3      497.97      527.88     98.33 o 
  -5  18   3     1253.07     1237.61     69.46 o 
  -4  18   3      199.18      116.24     34.55 o 
  -3  18   3      183.01      135.28     27.33 o 
  -2  18   3      245.35      225.24     29.86 o 
  -1  18   3      140.52      114.25     30.10 o 
   0  18   3      637.64      631.37     33.82 o 
   1  18   3      178.40      145.03     33.59 o 
   2  18   3        4.54      106.73     48.56 o 
   3  18   3     3484.75     3506.24     70.03 o 
   4  18   3        3.52       -1.61     64.56 o 
   5  18   3      455.48      423.12     66.98 o 
   6  18   3     1455.53     1486.01     70.77 o 
   7  18   3      182.12      249.00     74.47 o 
   8  18   3      661.72      799.46    144.62 o 
   9  18   3      126.77      142.41     99.19 o 
  10  18   3        1.48      -25.68    110.92 o 
  11  18   3      132.29       -2.76    114.11 o 
  12  18   3       14.42       39.87    118.24 o 
  13  18   3      134.28      100.84    120.15 o 
  14  18   3      420.71      355.48    126.62 o 
 -15  19   3      474.28      502.68    125.11 o 
 -14  19   3      663.75      840.03    125.44 o 
 -13  19   3      394.82      495.19    124.44 o 
 -12  19   3       10.40      106.49    115.86 o 
 -11  19   3      528.01      440.23    115.25 o 
 -10  19   3     1746.33     1827.26    115.65 o 
  -9  19   3      535.36      636.91    115.08 o 
  -8  19   3       92.57      146.62    110.58 o 
  -7  19   3      447.81      390.71    106.79 o 
  -6  19   3        3.61       72.93     71.15 o 
  -5  19   3       28.75       78.42     72.02 o 
  -4  19   3      898.01      738.47     38.48 o 
  -3  19   3        2.02        9.42     33.17 o 
  -2  19   3      128.55      156.78     31.02 o 
  -1  19   3       44.77       33.40     31.12 o 
   0  19   3     1284.07     1262.09     36.16 o 
   1  19   3      698.10      612.75     38.88 o 
   2  19   3     1180.29     1279.90     51.55 o 
   3  19   3     1919.84     1912.92     68.87 o 
   4  19   3      557.62      636.40     80.83 o 
   5  19   3       16.85       17.34     69.06 o 
   6  19   3        3.47       52.10     89.14 o 
   7  19   3      938.56     1096.80    173.70 o 
   8  19   3       20.60       78.39    104.73 o 
   9  19   3      282.02      203.59    118.75 o 
  10  19   3        1.65      -46.20    117.17 o 
  11  19   3      360.29      397.78    120.60 o 
  12  19   3      206.46      250.20    121.92 o 
  13  19   3      377.25      264.78    125.83 o 
 -14  20   3      137.80      254.39    122.75 o 
 -13  20   3        5.09       17.58    126.29 o 
 -12  20   3        5.18       -4.70    120.89 o 
 -11  20   3      114.40      134.71    117.15 o 
 -10  20   3      243.03      346.90    115.97 o 
  -9  20   3      139.05      179.33    119.69 o 
  -8  20   3     1563.29     1674.91    119.69 o 
  -7  20   3     1154.02     1164.40     79.10 o 
  -6  20   3        1.45       12.79     70.48 o 
  -5  20   3      959.71     1029.28     50.09 o 
  -4  20   3       20.60       47.74     47.35 o 
  -3  20   3       68.22      108.75     34.49 o 
  -2  20   3      660.59      723.16     32.19 o 
  -1  20   3      243.82      257.16     33.57 o 
   0  20   3      675.72      586.81     33.66 o 
   1  20   3      690.54      740.40     41.79 o 
   2  20   3      110.22      225.11     63.80 o 
   3  20   3        0.79       89.67     67.16 o 
   4  20   3        1.47       23.51     66.48 o 
   5  20   3       52.25       57.59    107.30 o 
   6  20   3      129.59      182.89     83.68 o 
   7  20   3      135.05      187.41     73.68 o 
   8  20   3        7.90       -8.38    117.89 o 
   9  20   3      277.41      249.72    118.70 o 
  10  20   3       49.43       23.33    123.32 o 
  11  20   3      107.32      102.94    127.99 o 
  12  20   3        0.27       43.92    128.93 o 
 -12  21   3      459.82      458.03    126.71 o 
 -11  21   3       20.56      116.65    120.91 o 
 -10  21   3      159.29      173.27    118.00 o 
  -9  21   3      597.44      681.50    124.11 o 
  -8  21   3      299.36      377.34     81.57 o 
  -7  21   3      233.75      335.82     78.15 o 
  -6  21   3       89.90      188.62     78.20 o 
  -5  21   3       53.85      114.78     49.44 o 
  -4  21   3      324.23      337.42     47.96 o 
  -3  21   3      276.08      299.88     40.29 o 
  -2  21   3       78.88      107.58     35.83 o 
  -1  21   3       90.37      111.88     33.04 o 
   0  21   3      331.08      482.10     33.80 o 
   1  21   3      811.06      827.54     45.41 o 
   2  21   3     1278.70     1322.99     70.00 o 
   3  21   3      795.70      754.38     68.53 o 
   4  21   3      649.44      659.29    129.07 o 
   5  21   3      144.92      258.17    105.05 o 
   6  21   3      162.42      321.41     74.35 o 
   7  21   3      158.79      109.78    119.71 o 
   8  21   3       13.75      -12.13    118.13 o 
   9  21   3      365.35      251.09    125.49 o 
  10  21   3        3.79       33.38    123.81 o 
  11  21   3      481.35      457.96    123.09 o 
 -11  22   3      420.24      427.09     84.69 o 
 -10  22   3      657.90      695.23     86.54 o 
  -9  22   3       54.39       89.97     89.06 o 
  -8  22   3     1255.12     1478.71     90.76 o 
  -7  22   3      364.68      461.94     84.67 o 
  -6  22   3       18.31       99.16     78.76 o 
  -5  22   3       31.16       65.07     78.17 o 
  -4  22   3     1482.53     1723.70     81.60 o 
  -3  22   3       12.53       19.67     72.35 o 
  -2  22   3      225.17      199.88     38.22 o 
  -1  22   3       17.76       31.86     37.31 o 
   0  22   3     3484.25     3341.08     42.59 o 
   1  22   3     1360.44     1516.77     48.82 o 
   2  22   3     1596.17     1743.91    111.84 o 
   3  22   3      144.10      355.77     72.89 o 
   4  22   3       51.10      115.22     85.11 o 
   5  22   3      916.62     1005.66    171.17 o 
   6  22   3      146.34      159.49    117.24 o 
   7  22   3        1.08      -52.99    120.00 o 
   8  22   3       78.09       16.63    125.81 o 
   9  22   3      249.12      170.74    126.07 o 
  10  22   3      257.71      226.19    124.24 o 
 -10  23   3       46.73      113.40     89.17 o 
  -9  23   3       47.88      138.84     86.69 o 
  -8  23   3      518.07      575.92     86.67 o 
  -7  23   3        0.51       98.46     85.57 o 
  -6  23   3     1548.07     1903.94     91.91 o 
  -5  23   3      135.40      156.38     82.34 o 
  -4  23   3       20.37      -13.61     78.87 o 
  -3  23   3      244.26      154.68     79.05 o 
  -2  23   3      474.41      445.56     77.01 o 
  -1  23   3       86.61       59.28     72.67 o 
   0  23   3      571.98      645.94     72.39 o 
   1  23   3       24.28      154.96     48.95 o 
   2  23   3      209.50      313.95     58.69 o 
   3  23   3       71.89       34.99    112.70 o 
   4  23   3      474.57      538.40    118.08 o 
   5  23   3      160.31      201.78    118.35 o 
   6  23   3       24.38      112.74    123.85 o 
   7  23   3     1448.79     1336.97    130.01 o 
   8  23   3        8.76      -33.13    126.57 o 
   9  23   3        0.19       17.28    125.14 o 
  -9  24   3       41.77       55.61     92.61 o 
  -8  24   3      103.97      181.41     92.95 o 
  -7  24   3      203.77      311.82     89.29 o 
  -6  24   3       41.76      111.79     86.58 o 
  -5  24   3        2.52       62.27     84.65 o 
  -4  24   3     1477.70     1673.02     89.52 o 
  -3  24   3       83.71       12.41     81.72 o 
  -2  24   3       19.09      -37.26     78.22 o 
  -1  24   3      395.26      410.90     76.60 o 
   0  24   3      241.34      250.94     75.59 o 
   1  24   3      209.16      251.31     76.52 o 
   2  24   3      163.29      205.04     79.00 o 
   3  24   3      838.46      916.11     81.17 o 
   4  24   3       24.98        0.51    118.62 o 
   5  24   3      237.95      189.84    123.81 o 
   6  24   3      117.86      117.50    122.63 o 
   7  24   3       93.24       65.65    126.31 o 
   8  24   3       30.16       57.33    132.27 o 
  -8  25   3      160.38      102.90    125.32 o 
  -7  25   3      705.44      974.55     95.82 o 
  -6  25   3     1258.73     1506.70     94.99 o 
  -5  25   3      157.18      203.53     89.43 o 
  -4  25   3      488.07      631.81     87.62 o 
  -3  25   3       35.81       26.71     83.92 o 
  -2  25   3      215.08      227.12    116.98 o 
  -1  25   3        6.32       41.21    113.44 o 
   0  25   3      867.48      966.32    115.65 o 
   1  25   3       56.19       57.38    115.17 o 
   2  25   3       20.67       54.39     80.70 o 
   3  25   3       30.88       50.66     82.99 o 
   4  25   3      274.70      297.62     84.70 o 
   5  25   3      449.49      620.19     89.21 o 
   6  25   3      249.62      250.34    129.39 o 
  -6  26   3      534.21      869.47     94.86 o 
  -5  26   3      116.42      226.84     90.14 o 
  -4  26   3       49.57      138.47     90.07 o 
  -3  26   3      629.90      661.43    123.44 o 
  -2  26   3      537.57      522.06    122.45 o 
   1  26   3      857.28     1031.14    118.97 o 
   2  26   3      510.57      613.32    123.12 o 
   3  26   3       19.32       19.68     84.42 o 
   4  26   3      162.35      121.44     87.29 o 
   5  26   3      167.30      250.18     90.10 o 
   6  26   3       45.36       42.59    123.53 o 
  -4  27   3        4.35       55.12    128.18 o 
  -3  27   3       27.56      -30.62    126.72 o 
   1  27   3      120.84      235.85    117.55 o 
   2  27   3      519.05      523.63    122.16 o 
   3  27   3       19.05       36.16    125.83 o 
   4  27   3      143.60      150.88    122.52 o 
 -21   0   4     2112.26     2146.25    142.36 o 
 -20   0   4      121.04      318.43    147.13 o 
 -19   0   4     2507.37     2306.75    142.52 o 
 -18   0   4      819.71      604.62    119.03 o 
 -17   0   4     7349.76     6765.46    135.75 o 
 -16   0   4     1097.01      817.98    109.95 o 
 -15   0   4       67.40        8.14    102.66 o 
 -14   0   4     1919.00     2143.01    108.97 o 
 -13   0   4     1450.22     1605.74    111.12 o 
 -12   0   4     2962.33     2508.98    102.47 o 
 -11   0   4      492.26      532.57     93.08 o 
 -10   0   4    14090.89    13906.49    112.84 o 
  -9   0   4    14675.23    15516.43    102.92 o 
  -8   0   4       29.51       68.90     63.19 o 
  -7   0   4      685.14      559.76     57.19 o 
  -6   0   4     2038.96     1923.88     51.89 o 
  -5   0   4      879.59     1150.81     48.36 o 
  -4   0   4    52036.75    53573.85    391.10 o 
  -3   0   4    18141.00    19955.39    211.35 o 
   1   0   4     4010.87     3974.84     33.19 o 
   2   0   4    55275.43    58938.10    344.16 o 
   3   0   4    29953.78    29942.01    272.38 o 
   4   0   4     1083.43      885.27     35.19 o 
   5   0   4       12.03      118.43     38.56 o 
   6   0   4    10105.56    11652.03     70.18 o 
   7   0   4     8058.20     7708.91    110.67 o 
   8   0   4     5315.90     5772.43     67.02 o 
   9   0   4     4494.52     4045.13     37.97 o 
  10   0   4      148.43      122.18     35.25 o 
  11   0   4     2143.42     2144.21     78.60 o 
  12   0   4     4350.20     4236.32     88.06 o 
  13   0   4     9828.45     9338.55    121.27 o 
  14   0   4      381.98      390.06    104.39 o 
  15   0   4     3233.95     3263.00    119.62 o 
  16   0   4      798.20      796.99    118.28 o 
  17   0   4      526.26      558.68    126.41 o 
  18   0   4      142.57      123.41    137.17 o 
  19   0   4     2762.23     2560.80    154.14 o 
 -21   1   4     1308.12     1326.55    101.95 o 
 -20   1   4        0.76      167.13    100.04 o 
 -19   1   4      834.71      835.86     97.70 o 
 -18   1   4     1299.38     1112.22    138.26 o 
 -17   1   4       10.45      -74.20     76.80 o 
 -16   1   4       30.08      -54.27     75.38 o 
 -15   1   4      102.89       75.11     74.92 o 
 -14   1   4     8755.43     8231.82     89.70 o 
 -13   1   4      380.63      247.43     70.72 o 
 -12   1   4    10196.12    10965.36     74.79 o 
 -11   1   4     1820.47     1821.51     54.62 o 
 -10   1   4       10.93       -9.57     34.79 o 
  -9   1   4       22.20       73.80     30.10 o 
  -8   1   4    23552.42    24160.38    159.68 o 
  -7   1   4     5337.69     6062.68    104.28 o 
  -6   1   4    12314.77    12530.73     51.44 o 
  -5   1   4     5553.78     5545.84    107.63 o 
  -4   1   4    12588.04    14138.48    136.86 o 
  -3   1   4     9857.23    10730.96    179.30 o 
   1   1   4     3728.72     4119.00     21.21 o 
   2   1   4    31770.59    32557.83    180.89 o 
   3   1   4     2458.00     2405.48     48.22 o 
   4   1   4     9214.76     9646.63     38.51 o 
   5   1   4    51252.83    51046.10    302.48 o 
   6   1   4     2095.24     2519.60     35.00 o 
   7   1   4     2179.74     1816.60     21.83 o 
   8   1   4     4806.66     4840.81     31.24 o 
   9   1   4    17264.08    16605.22     50.97 o 
  10   1   4     2262.88     2215.73     43.04 o 
  11   1   4    11424.99    10914.56    209.72 o 
  12   1   4     1637.60     1480.52     57.96 o 
  13   1   4      258.01      215.76     58.97 o 
  14   1   4      986.48      719.58     67.95 o 
  15   1   4     6060.34     5917.23     96.42 o 
  16   1   4      470.44      490.97     80.13 o 
  17   1   4     1069.07     1037.30     90.67 o 
  18   1   4        8.49       26.15     95.29 o 
  19   1   4      412.98      454.65    103.92 o 
 -21   2   4      406.75      526.98    126.06 o 
 -20   2   4      460.44      570.99     94.41 o 
 -19   2   4     1385.28     1344.72    107.08 o 
 -18   2   4        2.30       10.70    180.65 o 
 -17   2   4      538.80      622.11     81.50 o 
 -16   2   4     7234.67     6638.00     93.89 o 
 -15   2   4      191.06       89.45     76.37 o 
 -14   2   4     1571.71     1493.51     72.65 o 
 -13   2   4      609.59      697.06     61.11 o 
 -12   2   4      163.45      111.58     42.80 o 
 -11   2   4     2273.15     2499.86     47.54 o 
 -10   2   4     3478.22     3608.55     48.31 o 
  -9   2   4     2988.71     3537.29     84.38 o 
  -8   2   4     2139.69     2401.92     44.37 o 
  -7   2   4      775.65      730.79     34.40 o 
  -6   2   4     8733.19     8800.05     40.04 o 
  -5   2   4      229.36      233.14     20.19 o 
  -4   2   4     5130.58     5200.56     35.37 o 
  -3   2   4     5570.27     5499.28     83.17 o 
  -2   2   4    24078.85    25595.69    237.58 o 
   1   2   4       61.33       64.44     14.32 o 
   2   2   4       62.76       96.49     19.42 o 
   3   2   4     8503.91     8589.02     78.62 o 
   4   2   4      850.36      830.19     24.26 o 
   5   2   4    10400.27    10966.99     44.11 o 
   6   2   4    25717.65    26464.49    237.04 o 
   7   2   4    14498.45    14430.52     60.66 o 
   8   2   4      355.13      474.15     27.67 o 
   9   2   4      935.63     1035.07     32.86 o 
  10   2   4      119.17      117.68     33.95 o 
  11   2   4      575.96      696.67     60.69 o 
  12   2   4       37.57       62.79     57.06 o 
  13   2   4     2387.68     2153.17     93.26 o 
  14   2   4     1107.54      957.32     70.24 o 
  15   2   4     1328.02     1317.51     75.69 o 
  16   2   4      978.91      966.49     77.42 o 
  17   2   4      385.66      408.79     90.83 o 
  18   2   4      523.85      456.63     94.20 o 
  19   2   4     2855.05     2916.07    108.58 o 
 -21   3   4      126.68      299.96    125.65 o 
 -20   3   4      102.01      223.32    112.65 o 
 -19   3   4     1024.36      971.65    106.98 o 
 -18   3   4     1523.26     1602.33    140.43 o 
 -17   3   4       92.97       38.42    105.65 o 
 -16   3   4      143.88      290.80    116.79 o 
 -15   3   4     1414.45     1390.16     74.31 o 
 -14   3   4       13.48      -20.28     84.71 o 
 -13   3   4     6385.56     6643.85    141.01 o 
 -12   3   4    11329.19    11044.93     66.61 o 
 -11   3   4      228.19      211.95     52.53 o 
 -10   3   4        7.06       27.00     36.97 o 
  -9   3   4       74.74      180.34     43.68 o 
  -8   3   4     4515.86     4394.01     69.34 o 
  -7   3   4     2754.71     3165.51     77.51 o 
  -6   3   4     3859.54     3878.69     50.97 o 
  -5   3   4     3782.25     3777.32     68.51 o 
  -4   3   4     8825.33     8868.41     56.64 o 
  -3   3   4   143851.41   154482.30    933.25 o 
  -2   3   4    80762.42    80263.48   1015.20 o 
  -1   3   4     2275.74     2333.26     27.23 o 
   0   3   4     2629.70     2763.03     17.08 o 
   1   3   4      187.99      135.65     15.44 o 
   2   3   4    23105.87    25401.00    134.31 o 
   3   3   4     2870.35     2866.39     69.20 o 
   4   3   4    43345.64    45465.01    353.42 o 
   5   3   4     4196.61     4333.92     35.03 o 
   6   3   4    13694.76    15913.81    123.43 o 
   7   3   4       29.50       99.58     14.17 o 
   8   3   4     5380.28     5505.17     36.25 o 
   9   3   4     5675.59     5290.45     46.67 o 
  10   3   4     7598.18     7292.59     41.47 o 
  11   3   4     1105.19     1204.33     47.60 o 
  12   3   4      603.91      503.52     58.77 o 
  13   3   4      282.47      342.56     56.51 o 
  14   3   4       15.99       34.04     61.87 o 
  15   3   4     2105.58     2017.46     78.10 o 
  16   3   4      703.51      704.00     83.75 o 
  17   3   4      665.59      711.87     88.11 o 
  18   3   4      176.62      204.87     85.20 o 
  19   3   4      334.03      294.26     90.94 o 
 -21   4   4       27.11      223.63    146.47 o 
 -20   4   4       50.44      122.24    121.95 o 
 -19   4   4      594.77      458.05    234.51 o 
 -18   4   4      614.88      554.98    141.14 o 
 -17   4   4       11.86       49.51     82.06 o 
 -16   4   4     1986.09     1992.95     81.18 o 
 -15   4   4      692.45      763.33     77.08 o 
 -14   4   4      821.28      489.27     71.68 o 
 -13   4   4       36.40      110.57     60.49 o 
 -12   4   4     1753.80     1882.37     52.25 o 
 -11   4   4     6169.48     6310.53     66.74 o 
 -10   4   4    20725.78    20639.92    141.18 o 
  -9   4   4     3014.51     3014.61     64.03 o 
  -8   4   4      226.88      149.86     35.88 o 
  -7   4   4       77.93       86.69     27.98 o 
  -6   4   4     5411.09     5683.68     46.55 o 
  -5   4   4      524.17      696.18     28.32 o 
  -4   4   4    36787.66    38333.82    220.04 o 
  -3   4   4      205.71      269.60     18.63 o 
  -2   4   4      553.47      530.12     26.82 o 
  -1   4   4     7273.23     7572.10     80.99 o 
   0   4   4     1745.31     2026.44     27.12 o 
   1   4   4    13459.25    14348.08     50.66 o 
   2   4   4     9260.21     9787.00     70.02 o 
   3   4   4      721.13      793.23     32.37 o 
   4   4   4     6316.72     7391.62     35.68 o 
   5   4   4     5571.53     4933.15     56.74 o 
   6   4   4     2746.00     2636.56     28.20 o 
   7   4   4    16769.32    16673.47     61.84 o 
   8   4   4      539.86      544.11     32.24 o 
   9   4   4     3888.57     3993.31     72.55 o 
  10   4   4      230.81      213.60     39.24 o 
  11   4   4      173.16      236.46     48.24 o 
  12   4   4      156.97      209.07     39.22 o 
  13   4   4       50.17      101.08     55.36 o 
  14   4   4      672.75      618.92     65.70 o 
  15   4   4      522.47      437.28     76.04 o 
  16   4   4        1.39       87.23     76.33 o 
  17   4   4       32.60       66.66     81.80 o 
  18   4   4      435.52      475.83     90.00 o 
  19   4   4      307.10      205.89     92.36 o 
 -21   5   4       64.40      244.69    124.34 o 
 -20   5   4     1059.43      986.04    219.03 o 
 -19   5   4      176.80      100.85     91.64 o 
 -18   5   4     1071.35      997.28    111.78 o 
 -17   5   4       35.74       66.04     77.57 o 
 -16   5   4      102.41       67.66    149.75 o 
 -15   5   4      487.33      321.50     73.06 o 
 -14   5   4     5484.33     5562.18    203.83 o 
 -13   5   4     2971.14     2945.91     50.23 o 
 -12   5   4      126.40      170.13     69.47 o 
 -11   5   4     3227.95     3488.48     55.80 o 
 -10   5   4        0.57       75.03     47.79 o 
  -9   5   4     1225.75     1094.10     38.18 o 
  -8   5   4     5396.14     5780.32     91.98 o 
  -7   5   4     3513.77     3762.22     34.40 o 
  -6   5   4      103.01       99.26     25.92 o 
  -5   5   4    13188.75    12833.28     37.53 o 
  -4   5   4     7360.25     8892.50     30.38 o 
  -3   5   4     6005.67     6141.31     90.91 o 
  -2   5   4      743.35      672.77     27.40 o 
  -1   5   4    27971.08    28367.69    472.17 o 
   0   5   4     3658.00     3701.19     15.17 o 
   1   5   4     1545.84     1688.80     16.11 o 
   2   5   4     4780.72     5102.20     54.85 o 
   3   5   4    11660.50    11435.27     36.62 o 
   4   5   4    17275.08    19896.10     70.74 o 
   5   5   4    12710.76    13320.62     81.50 o 
   6   5   4     6425.84     5911.05     63.31 o 
   7   5   4       10.48       -6.96     31.07 o 
   8   5   4     1224.88     1353.94     35.89 o 
   9   5   4      137.10      188.88     36.28 o 
  10   5   4       23.37       61.22     40.64 o 
  11   5   4     1618.39     1739.96     43.02 o 
  12   5   4     1271.30     1367.95     47.32 o 
  13   5   4        0.75      -18.50     54.91 o 
  14   5   4      982.45      843.29     65.60 o 
  15   5   4       10.28       -8.67     72.20 o 
  16   5   4      279.13      297.77     76.24 o 
  17   5   4       95.88       -9.96     83.18 o 
  18   5   4      185.14      255.76     94.94 o 
  19   5   4        1.52      -70.69    101.23 o 
 -21   6   4        2.03      186.17    137.93 o 
 -20   6   4      114.19      144.11    112.05 o 
 -19   6   4      310.76      256.52     90.89 o 
 -18   6   4      154.44      191.49     85.39 o 
 -17   6   4      258.49      230.93     83.43 o 
 -16   6   4      401.66      239.05    139.93 o 
 -15   6   4       69.68      100.52     55.95 o 
 -14   6   4      150.36      192.62     47.88 o 
 -13   6   4      745.54      758.13     47.07 o 
 -12   6   4      168.30      190.63     46.24 o 
 -11   6   4     1635.18     1765.76     48.03 o 
 -10   6   4      199.69      150.52     47.32 o 
  -9   6   4     2702.15     3056.55     41.44 o 
  -8   6   4      641.01      603.35     33.65 o 
  -7   6   4     8146.25     8083.71     40.11 o 
  -6   6   4     1575.73     1622.61     30.77 o 
  -5   6   4    11800.86    12637.28     62.71 o 
  -4   6   4     3592.21     4614.69     30.06 o 
  -3   6   4     1220.77     1498.57     43.18 o 
  -2   6   4     5212.27     4963.78     42.20 o 
  -1   6   4      914.57      710.86     26.85 o 
   0   6   4      751.37      695.41     23.25 o 
   1   6   4    24290.11    23503.21    148.61 o 
   2   6   4     5934.23     6010.94     81.03 o 
   3   6   4      273.22      336.63     22.04 o 
   4   6   4    20120.63    20703.02    186.34 o 
   5   6   4      662.88      626.43     25.75 o 
   6   6   4     4737.96     5182.58     55.16 o 
   7   6   4     1958.10     2015.88     34.92 o 
   8   6   4     7454.15     7129.94     63.31 o 
   9   6   4     1080.73     1050.59     39.04 o 
  10   6   4     2580.22     2501.36     44.90 o 
  11   6   4      920.67     1030.68     42.44 o 
  12   6   4      386.63      496.33     43.44 o 
  13   6   4      396.09      447.46     59.13 o 
  14   6   4      836.85      762.53     62.25 o 
  15   6   4      851.51      627.60     67.72 o 
  16   6   4      733.69      659.90     82.38 o 
  17   6   4      117.23       30.80     88.09 o 
  18   6   4      139.58       91.02     87.15 o 
  19   6   4      207.53      160.49     93.04 o 
 -21   7   4       99.21      214.88    148.09 o 
 -20   7   4     1568.01     1368.28    194.08 o 
 -19   7   4        3.41      -85.19    112.48 o 
 -18   7   4      120.24      171.75     94.09 o 
 -17   7   4     3614.06     3417.85     88.79 o 
 -16   7   4      744.84      880.42    123.58 o 
 -15   7   4     2371.63     2207.18     75.47 o 
 -14   7   4     2711.31     2591.56     52.60 o 
 -13   7   4     1984.74     1811.59     49.46 o 
 -12   7   4     2650.73     2685.66     63.43 o 
 -11   7   4     2648.79     2774.28     49.60 o 
 -10   7   4     1529.64     1689.24     44.19 o 
  -9   7   4     2086.20     2224.38     42.21 o 
  -8   7   4      196.34      238.19     34.26 o 
  -7   7   4    10950.07    11702.26     46.23 o 
  -6   7   4     6123.62     6066.57     35.04 o 
  -5   7   4    12040.79    13613.57     78.33 o 
  -4   7   4     9412.15    10069.99     88.92 o 
  -3   7   4    11059.71    11172.86     65.02 o 
  -2   7   4     3901.14     4108.21     64.45 o 
  -1   7   4     1306.67     1166.15     27.66 o 
   0   7   4      801.93      713.85     14.85 o 
   1   7   4       35.78      103.64     15.11 o 
   2   7   4      227.16      272.80     17.57 o 
   3   7   4     7674.90     7940.12     35.19 o 
   4   7   4      847.35      800.42     27.92 o 
   5   7   4       33.75      -22.03     29.32 o 
   6   7   4     1960.39     1934.61     44.40 o 
   7   7   4     1282.53     1375.87     35.06 o 
   8   7   4       16.19       34.05     35.62 o 
   9   7   4      776.50      742.57     40.34 o 
  10   7   4      667.17      613.77     42.91 o 
  11   7   4      326.93      350.45     41.02 o 
  12   7   4     2797.85     2735.50     58.41 o 
  13   7   4       34.73      -17.35     58.13 o 
  14   7   4     2386.01     2397.90     69.36 o 
  15   7   4      296.71      198.29     63.32 o 
  16   7   4     3021.37     2998.21     83.99 o 
  17   7   4       13.82       14.27     86.72 o 
  18   7   4       79.56       88.98     91.70 o 
  19   7   4      196.84      132.97     95.76 o 
 -21   8   4      812.82      660.44    147.56 o 
 -20   8   4       10.29      -98.22     98.22 o 
 -19   8   4      485.49      531.23     94.33 o 
 -18   8   4       21.96       11.56     85.87 o 
 -17   8   4       31.19       76.24     83.07 o 
 -16   8   4      891.49      852.16     54.96 o 
 -15   8   4      820.92      747.11     51.80 o 
 -14   8   4      199.48      192.76     49.89 o 
 -13   8   4        8.31       58.05     46.38 o 
 -12   8   4      225.86      222.19     46.24 o 
 -11   8   4       24.61       49.84     44.79 o 
 -10   8   4     1758.71     1661.69     45.59 o 
  -9   8   4     1943.32     1975.52     42.23 o 
  -8   8   4        7.82       23.35     34.33 o 
  -7   8   4      221.23      138.65     20.46 o 
  -6   8   4     1420.48     1507.95     29.21 o 
  -5   8   4    12281.08    11864.43     37.08 o 
  -4   8   4    15881.18    17492.17     53.84 o 
  -3   8   4      520.89      391.51     40.30 o 
  -2   8   4    24446.65    25944.65     93.13 o 
  -1   8   4    14931.48    14336.66    101.75 o 
   0   8   4     5054.93     4791.49     56.37 o 
   1   8   4      519.38      471.70     19.72 o 
   2   8   4       71.00      196.73     32.91 o 
   3   8   4     2990.38     2829.41     29.07 o 
   4   8   4     6995.18     7542.14     47.16 o 
   5   8   4     1663.35     1679.70     37.56 o 
   6   8   4      320.01      258.76     30.92 o 
   7   8   4     1141.22     1173.25     35.83 o 
   8   8   4     2037.44     1888.47     47.62 o 
   9   8   4     2132.81     1979.86     43.08 o 
  10   8   4      475.75      489.09     41.08 o 
  11   8   4     1623.44     1719.37     44.02 o 
  12   8   4     3035.22     3290.77     61.93 o 
  13   8   4      108.71      130.10     57.03 o 
  14   8   4     1598.44     1651.65     64.65 o 
  15   8   4      477.66      519.69     53.59 o 
  16   8   4      100.92      108.34     79.67 o 
  17   8   4      120.38      118.48     83.36 o 
  18   8   4       49.33      -28.26    130.17 o 
  19   8   4       12.50       30.14    133.69 o 
 -20   9   4       85.64       -2.95    128.79 o 
 -19   9   4      566.75      580.45     96.29 o 
 -18   9   4       34.74      -38.83     90.70 o 
 -17   9   4      650.91      646.75     86.68 o 
 -16   9   4     2498.88     2388.80     59.83 o 
 -15   9   4      399.55      344.26     52.82 o 
 -14   9   4      534.92      533.63     50.80 o 
 -13   9   4     2543.97     2601.67     52.67 o 
 -12   9   4     3580.67     3569.96     51.79 o 
 -11   9   4      606.37      636.73     46.25 o 
 -10   9   4      119.12      171.69     44.49 o 
  -9   9   4       98.87       57.01     39.66 o 
  -8   9   4     1191.98     1134.75     38.58 o 
  -7   9   4     1527.16     1125.89     68.28 o 
  -6   9   4     1393.28     1184.71     29.56 o 
  -5   9   4     6541.19     6281.61     40.94 o 
  -4   9   4     2156.83     2158.73     18.71 o 
  -3   9   4    18092.34    19444.80    590.21 o 
  -2   9   4    31035.41    32337.37    370.56 o 
  -1   9   4      934.78      895.08     26.35 o 
   0   9   4      105.31      191.53     14.35 o 
   1   9   4    17639.12    18363.42    200.90 o 
   2   9   4     1233.24     1108.42     20.61 o 
   3   9   4      819.57      609.41     52.18 o 
   4   9   4       78.05        6.79     26.46 o 
   5   9   4     2023.53     2098.93     44.17 o 
   6   9   4      227.27      146.08     36.39 o 
   7   9   4      579.09      541.52     35.71 o 
   8   9   4      903.76      730.47     39.13 o 
   9   9   4       12.13       -3.41     41.11 o 
  10   9   4     7890.74     7355.80     89.28 o 
  11   9   4       17.94       62.39     42.32 o 
  12   9   4     7334.70     7048.20     64.51 o 
  13   9   4        6.79        4.37     58.44 o 
  14   9   4     1454.64     1411.28     53.98 o 
  15   9   4      257.56      214.61     52.60 o 
  16   9   4      967.38     1035.91     78.90 o 
  17   9   4       56.20       -5.77     85.21 o 
  18   9   4       34.36       24.90     86.82 o 
  19   9   4       70.88      128.69    131.40 o 
 -19  10   4      697.52      571.90    129.30 o 
 -18  10   4      674.01      672.99     92.96 o 
 -17  10   4      384.59      312.36     78.32 o 
 -16  10   4      683.16      702.69     58.35 o 
 -15  10   4     2603.35     2715.60     59.58 o 
 -14  10   4       43.61       27.67     50.49 o 
 -13  10   4      545.37      638.41     49.44 o 
 -12  10   4      581.09      540.91     46.79 o 
 -11  10   4       18.40       24.80     43.47 o 
 -10  10   4     6099.99     5981.43     84.48 o 
  -9  10   4      195.47      212.64     40.73 o 
  -8  10   4      338.40      392.59     36.34 o 
  -7  10   4      176.13      174.80     25.72 o 
  -6  10   4    16049.03    16466.36     47.86 o 
  -5  10   4     5041.48     4515.05     49.33 o 
  -4  10   4       88.14       45.89     20.71 o 
  -3  10   4      216.68      316.22     30.41 o 
  -2  10   4     6651.81     7314.99    105.33 o 
  -1  10   4    11862.83    11235.86     49.29 o 
   0  10   4      669.38      698.73     21.00 o 
   1  10   4      466.16      480.96     13.73 o 
   2  10   4     1134.68     1085.44     21.89 o 
   3  10   4     6707.36     6747.17     38.31 o 
   4  10   4     1906.02     1970.06     30.13 o 
   5  10   4     5580.89     5324.68     84.18 o 
   6  10   4    11406.88    10176.24     66.18 o 
   7  10   4     2236.50     2278.59     52.32 o 
   8  10   4      336.32      381.70     39.82 o 
   9  10   4     1753.11     1866.31     42.68 o 
  10  10   4     1677.41     1809.89     44.27 o 
  11  10   4     1242.46     1326.81     59.19 o 
  12  10   4     1133.60     1110.70     47.58 o 
  13  10   4      456.46      416.63     59.80 o 
  14  10   4      129.24       90.29     50.14 o 
  15  10   4      447.67      278.56     52.97 o 
  16  10   4       74.86       -1.67     61.92 o 
  17  10   4      131.36      151.97     85.79 o 
  18  10   4       47.13       47.98     83.89 o 
 -19  11   4       38.11       83.96    150.46 o 
 -18  11   4      241.08      131.78    124.11 o 
 -17  11   4      416.29      468.72     78.52 o 
 -16  11   4      119.61      188.24     73.32 o 
 -15  11   4     1386.17     1327.39     73.95 o 
 -14  11   4      172.27      281.17     51.44 o 
 -13  11   4      203.67      143.18     50.18 o 
 -12  11   4      159.56      143.49     46.82 o 
 -11  11   4     1774.27     1717.18     53.74 o 
 -10  11   4     1519.38     1616.02     44.78 o 
  -9  11   4     4777.38     5008.14     49.17 o 
  -8  11   4     2724.85     3014.11     98.58 o 
  -7  11   4     5160.45     5347.60     40.90 o 
  -6  11   4     4113.33     4619.10     34.72 o 
  -5  11   4      106.20       83.62     18.72 o 
  -4  11   4      458.45      349.27     14.61 o 
  -3  11   4     2401.81     1977.01     34.97 o 
  -2  11   4     3196.16     3360.75     53.86 o 
  -1  11   4      556.37      534.43     28.33 o 
   0  11   4      809.15     1011.76     18.54 o 
   1  11   4     4966.11     4808.32     50.16 o 
   2  11   4      472.87      443.47     20.48 o 
   3  11   4        4.44       -6.13     22.86 o 
   4  11   4     1041.87      914.09     29.65 o 
   5  11   4     4501.61     4532.62     47.67 o 
   6  11   4     7455.87     7561.15     51.53 o 
   7  11   4       53.99       39.23     37.76 o 
   8  11   4       38.42      -19.47     39.03 o 
   9  11   4       68.27       29.64     38.66 o 
  10  11   4      492.08      508.20     42.60 o 
  11  11   4      236.58      353.58     51.99 o 
  12  11   4      123.21       55.06     49.76 o 
  13  11   4      861.60      776.93     51.13 o 
  14  11   4       39.93      -29.05     49.93 o 
  15  11   4       77.15       34.86     52.84 o 
  16  11   4      131.19      108.57     60.70 o 
  17  11   4       90.99      126.34     82.90 o 
  18  11   4        3.85       70.78     83.89 o 
 -19  12   4        9.04     -118.51    145.09 o 
 -18  12   4       74.21       24.08    123.85 o 
 -17  12   4      487.52      426.90     82.20 o 
 -16  12   4     1474.49     1539.50     90.76 o 
 -15  12   4      207.30      249.50     73.43 o 
 -14  12   4      177.62      189.06     66.06 o 
 -13  12   4       78.02      106.72     67.77 o 
 -12  12   4     1136.78     1003.45     68.18 o 
 -11  12   4       79.57       69.18     63.89 o 
 -10  12   4     4054.66     3895.52    154.64 o 
  -9  12   4      596.66      634.08     61.34 o 
  -8  12   4     1639.31     1638.62     61.49 o 
  -7  12   4     2226.31     2073.03     58.24 o 
  -6  12   4     2833.14     2679.03     55.86 o 
  -5  12   4      247.78      319.66     31.45 o 
  -4  12   4     2927.96     2580.76     52.53 o 
  -3  12   4        8.67       17.57     34.33 o 
  -2  12   4      392.95      474.99     33.05 o 
  -1  12   4        0.69       -3.74     25.71 o 
   0  12   4     1525.38     1322.06     19.62 o 
   1  12   4      555.08      655.70     19.27 o 
   2  12   4     4045.21     3510.79     25.35 o 
   3  12   4     5892.04     5807.27     54.74 o 
   4  12   4        2.36      -17.56     29.46 o 
   5  12   4      295.43      303.89     32.57 o 
   6  12   4     1916.12     1859.11     38.32 o 
   7  12   4       71.49       95.79     36.18 o 
   8  12   4     3279.82     3267.45     48.05 o 
   9  12   4       35.14      132.64     39.25 o 
  10  12   4      765.59      793.70     42.50 o 
  11  12   4      497.75      524.90     44.32 o 
  12  12   4       77.04      135.09     65.50 o 
  13  12   4     1244.89     1149.65     51.00 o 
  14  12   4      144.14      116.14     51.59 o 
  15  12   4       22.10       34.20     53.51 o 
  16  12   4       85.34       23.08     60.40 o 
  17  12   4      897.20      968.10     86.23 o 
  18  12   4      321.84      267.16     81.74 o 
 -18  13   4      809.78      605.47    138.79 o 
 -17  13   4      213.97      166.74     92.72 o 
 -16  13   4      402.97      433.08    106.44 o 
 -15  13   4      196.08      210.63    100.65 o 
 -14  13   4       56.58       29.56     70.15 o 
 -13  13   4      602.34      558.06     90.52 o 
 -12  13   4     1014.25      987.59     68.14 o 
 -11  13   4      134.49      153.78     63.21 o 
 -10  13   4      852.08      919.89     87.06 o 
  -9  13   4     3847.08     3907.41    102.67 o 
  -8  13   4     5249.98     5453.30     68.21 o 
  -7  13   4       42.21       -1.08     34.30 o 
  -6  13   4      241.53      184.15     28.62 o 
  -5  13   4       23.98        4.19     24.10 o 
  -4  13   4      372.44      288.20     30.44 o 
  -3  13   4     2839.83     2923.48     34.05 o 
  -2  13   4       39.76        8.98     29.57 o 
  -1  13   4       20.61       10.09     25.64 o 
   0  13   4      219.09      294.60     22.33 o 
   1  13   4     1238.85     1161.47     24.55 o 
   2  13   4      720.69      638.00     17.88 o 
   3  13   4     1173.51     1257.16     31.78 o 
   4  13   4     4314.88     4120.74     36.98 o 
   5  13   4     4045.43     4122.51     39.40 o 
   6  13   4     2412.70     2273.66     38.89 o 
   7  13   4      452.90      381.32     35.77 o 
   8  13   4      333.48      286.47     37.40 o 
   9  13   4        4.99       31.09     38.99 o 
  10  13   4      648.82      574.89     57.07 o 
  11  13   4      718.32      736.09     44.23 o 
  12  13   4      436.35      418.14     41.63 o 
  13  13   4      613.67      524.88     50.39 o 
  14  13   4        8.48       -8.38     52.40 o 
  15  13   4       52.34        8.76     88.17 o 
  16  13   4      168.70       80.60     63.56 o 
  17  13   4      704.57      767.96     91.28 o 
  18  13   4      320.08      303.42    124.17 o 
 -18  14   4      263.20      199.65    135.83 o 
 -17  14   4        4.36      -66.11     97.74 o 
 -16  14   4     1483.34     1629.97    168.12 o 
 -15  14   4     1982.02     2015.37    130.89 o 
 -14  14   4       44.19       -9.76     74.55 o 
 -13  14   4      200.39      183.40     68.76 o 
 -12  14   4      972.99     1176.88     71.05 o 
 -11  14   4      587.36      405.63     75.33 o 
 -10  14   4     2722.39     2970.76     69.63 o 
  -9  14   4      287.68      287.78     59.03 o 
  -8  14   4      795.08      788.83     57.80 o 
  -7  14   4      178.71      117.38     53.63 o 
  -6  14   4       23.91      -12.88     29.22 o 
  -5  14   4    10018.88     9351.78     76.28 o 
  -4  14   4     2186.16     2268.52     30.15 o 
  -3  14   4     1159.14     1120.87     26.53 o 
  -2  14   4     1064.88     1153.16     32.92 o 
  -1  14   4     2606.14     2693.16     30.10 o 
   0  14   4      155.65       72.14     21.13 o 
   1  14   4     3879.45     3929.25     41.80 o 
   2  14   4     1947.27     1831.38     32.78 o 
   3  14   4       10.78        3.67     26.16 o 
   4  14   4       10.14        3.98     29.28 o 
   5  14   4     4046.21     3634.94     39.03 o 
   6  14   4      751.66      697.94     34.37 o 
   7  14   4     1083.60     1011.69     37.66 o 
   8  14   4     1215.20     1212.77     39.15 o 
   9  14   4       24.75       25.89     39.63 o 
  10  14   4     1486.98     1437.12     46.13 o 
  11  14   4       25.52       25.13     39.28 o 
  12  14   4     2073.84     2135.79    100.58 o 
  13  14   4      305.96      235.98     73.96 o 
  14  14   4      159.34       87.09     74.96 o 
  15  14   4       85.43       60.41     78.62 o 
  16  14   4      201.74      336.97    121.68 o 
  17  14   4      378.68      363.34     87.27 o 
 -18  15   4        1.40      -53.31     92.83 o 
 -17  15   4      850.05      759.83     87.67 o 
 -16  15   4      392.08      520.94    112.78 o 
 -15  15   4      220.58      254.39    116.13 o 
 -14  15   4      572.29      587.90     75.67 o 
 -13  15   4     1945.67     1656.22    176.48 o 
 -12  15   4      316.66      307.24     67.04 o 
 -11  15   4     2154.04     2125.52    119.93 o 
 -10  15   4       35.65       34.13     60.25 o 
  -9  15   4     5395.10     5580.61     73.34 o 
  -8  15   4       18.85       38.94     57.83 o 
  -7  15   4    16324.38    16444.98    401.51 o 
  -6  15   4      532.60      444.66     34.86 o 
  -5  15   4      370.83      399.97     31.22 o 
  -4  15   4        3.40      -18.89     25.39 o 
  -3  15   4     4951.95     5083.24     32.12 o 
  -2  15   4        1.14       -8.55     26.08 o 
  -1  15   4     1508.86     1499.57     29.78 o 
   0  15   4       40.79       58.11     21.65 o 
   1  15   4     1687.18     1695.34     32.60 o 
   2  15   4      412.06      450.42     24.28 o 
   3  15   4       56.66       11.13     25.75 o 
   4  15   4     2266.85     2085.06     41.97 o 
   5  15   4      861.79      708.90     40.74 o 
   6  15   4     4299.62     4071.86     61.32 o 
   7  15   4       37.43        9.17     34.65 o 
   8  15   4        2.96       33.82     55.92 o 
   9  15   4      182.28      194.61     59.18 o 
  10  15   4     1743.05     1786.22     82.28 o 
  11  15   4       50.39       10.62     52.64 o 
  12  15   4     1383.30     1301.79     73.99 o 
  13  15   4      193.12      154.87     76.06 o 
  14  15   4       21.03       11.87     79.36 o 
  15  15   4      373.51      357.70     81.16 o 
  16  15   4     1457.14     1452.38     87.06 o 
  17  15   4      499.95      470.51     87.16 o 
 -17  16   4       22.00        9.75     85.46 o 
 -16  16   4      535.84      541.93     95.18 o 
 -15  16   4     1616.95     1774.81     86.50 o 
 -14  16   4      294.46      373.90     73.86 o 
 -13  16   4       95.50       94.19     70.44 o 
 -12  16   4     1357.00     1081.44     82.45 o 
 -11  16   4     1055.44     1290.63     66.99 o 
 -10  16   4      441.55      432.04     64.53 o 
  -9  16   4     3654.81     3977.79     74.04 o 
  -8  16   4        1.03        9.92     56.51 o 
  -7  16   4     1133.66     1276.06     98.20 o 
  -6  16   4      179.37      109.20     49.85 o 
  -5  16   4    11458.33    11258.53    155.75 o 
  -4  16   4      891.53      727.36     25.81 o 
  -3  16   4     2982.21     2745.93     30.39 o 
  -2  16   4        7.92      -10.23     25.60 o 
  -1  16   4     1975.38     2259.08     28.34 o 
   0  16   4      376.97      365.13     22.54 o 
   1  16   4     1870.50     1769.79     25.26 o 
   2  16   4      145.08      181.97     32.13 o 
   3  16   4      681.35      616.81     88.77 o 
   4  16   4      349.84      291.09     85.71 o 
   5  16   4     7995.83     7745.72    107.26 o 
   6  16   4     5083.11     5185.27    110.12 o 
   7  16   4     2110.16     2042.32     95.55 o 
   8  16   4     4832.26     5245.92     80.56 o 
   9  16   4       15.04       10.54     86.47 o 
  10  16   4      494.70      600.80     69.31 o 
  11  16   4       91.76       19.43    119.94 o 
  12  16   4      343.08      164.02    108.00 o 
  13  16   4       29.97      -64.30    111.03 o 
  14  16   4      632.84      601.29    115.42 o 
  15  16   4       73.77      130.24    118.34 o 
  16  16   4        2.36      -18.14    121.08 o 
 -17  17   4      525.50      500.18     83.50 o 
 -16  17   4       95.19      160.57     84.38 o 
 -15  17   4       65.81      101.19     78.39 o 
 -14  17   4      464.89      573.97     86.41 o 
 -13  17   4     1733.89     1936.57     79.94 o 
 -12  17   4        1.54       62.85     67.96 o 
 -11  17   4      100.22      187.83     66.60 o 
 -10  17   4      123.25       95.75     61.65 o 
  -9  17   4     1922.09     1901.55     63.59 o 
  -8  17   4       18.07       61.22     56.75 o 
  -7  17   4     2719.52     2793.27    161.57 o 
  -6  17   4       41.05       45.66     44.58 o 
  -5  17   4      701.58      579.18     33.57 o 
  -4  17   4      516.52      597.59     29.67 o 
  -3  17   4     5036.11     4668.26     29.46 o 
  -2  17   4     1247.72     1249.57     25.44 o 
  -1  17   4     3469.80     3076.42     37.09 o 
   0  17   4     2238.88     2457.76     35.63 o 
   1  17   4     2323.11     2373.24     46.15 o 
   2  17   4     4793.06     4849.50     75.37 o 
   3  17   4      331.52      320.16     63.85 o 
   4  17   4      840.55      727.74     67.00 o 
   5  17   4      115.94      137.74     70.17 o 
   6  17   4     1706.86     1861.77     70.08 o 
   7  17   4       11.99      -14.86     68.46 o 
   8  17   4       16.42       12.01     68.76 o 
   9  17   4        8.24       -6.99    110.85 o 
  10  17   4     1994.87     2268.30    118.23 o 
  11  17   4        0.32       47.84    152.02 o 
  12  17   4     1250.55     1219.09    119.25 o 
  13  17   4       72.53       -7.62    119.48 o 
  14  17   4      894.52      836.13    122.22 o 
  15  17   4       20.03      -19.39    121.96 o 
 -17  18   4      137.21      172.37    122.82 o 
 -16  18   4      312.03      323.77     85.82 o 
 -15  18   4     2175.22     2337.49    149.36 o 
 -14  18   4        3.34      113.49     80.64 o 
 -13  18   4      496.25      574.77     75.99 o 
 -12  18   4       39.19       56.74     72.31 o 
 -11  18   4     4152.09     4335.67     80.42 o 
 -10  18   4      527.28      625.42     64.78 o 
  -9  18   4     2501.09     2646.30     98.49 o 
  -8  18   4      243.99      193.53     56.04 o 
  -7  18   4      755.44      664.09     47.56 o 
  -6  18   4      180.30      207.27     44.82 o 
  -5  18   4     2425.78     2515.86     91.39 o 
  -4  18   4      871.02      726.21     64.84 o 
  -3  18   4      170.32      118.43     28.63 o 
  -2  18   4     1808.04     1789.50     32.34 o 
  -1  18   4     2627.18     2575.93     37.58 o 
   0  18   4      179.22      155.69     37.55 o 
   1  18   4     2531.96     2290.26     41.67 o 
   2  18   4     5727.46     6133.89     55.67 o 
   3  18   4     1325.45     1387.90     66.06 o 
   4  18   4     2717.74     2970.55     70.56 o 
   5  18   4     3537.90     3461.29     82.08 o 
   6  18   4     2073.19     2070.62     72.98 o 
   7  18   4     1209.11     1107.62    108.52 o 
   8  18   4     2399.10     2554.27     79.40 o 
   9  18   4       19.84       62.43    164.27 o 
  10  18   4      318.57      297.90    103.95 o 
  11  18   4       19.74      -67.29    113.68 o 
  12  18   4     1436.13     1381.30    125.88 o 
  13  18   4      144.35      124.67    123.39 o 
  14  18   4     1132.65     1069.07    126.18 o 
 -15  19   4       26.71      -29.43    121.51 o 
 -14  19   4      164.27      226.69    119.63 o 
 -13  19   4     1806.16     2055.65    128.39 o 
 -12  19   4      167.35      261.43    115.95 o 
 -11  19   4      520.19      545.56    116.49 o 
 -10  19   4      265.70      258.29    111.80 o 
  -9  19   4     1595.96     2010.78    114.34 o 
  -8  19   4       10.58       56.67     73.48 o 
  -7  19   4     1930.68     2326.54    146.48 o 
  -6  19   4      616.52      725.60     71.71 o 
  -5  19   4       94.08      101.55     69.49 o 
  -4  19   4     1156.47     1131.55     39.37 o 
  -3  19   4     1315.21     1282.94     36.22 o 
  -2  19   4     1081.59     1145.13     32.28 o 
  -1  19   4      996.82      983.68     32.66 o 
   0  19   4      714.83      822.05     39.89 o 
   1  19   4      388.90      445.83     40.56 o 
   2  19   4     4759.32     4887.04     98.72 o 
   3  19   4     1704.55     1879.60     70.28 o 
   4  19   4      937.42     1152.61     71.22 o 
   5  19   4      307.92      323.13     78.92 o 
   6  19   4     1140.00     1297.17     73.97 o 
   7  19   4      186.42      262.52    112.10 o 
   8  19   4       27.77       30.11    103.15 o 
   9  19   4      211.83      335.25    130.19 o 
  10  19   4     1858.79     1786.80    128.27 o 
  11  19   4      373.08      341.86    126.49 o 
  12  19   4     1430.16     1409.07    130.74 o 
  13  19   4       19.01        2.88    122.73 o 
 -14  20   4       19.79       72.09    124.54 o 
 -13  20   4      371.90      503.29    123.96 o 
 -12  20   4      228.28      302.20    123.91 o 
 -11  20   4     2283.65     2474.11    125.27 o 
 -10  20   4      411.19      466.01    115.12 o 
  -9  20   4      438.14      641.94     83.46 o 
  -8  20   4       40.15       52.82     79.32 o 
  -7  20   4        9.33       17.13     72.85 o 
  -6  20   4        1.16       33.07     75.17 o 
  -5  20   4     4118.30     4341.01     81.96 o 
  -4  20   4     1762.01     1731.54     41.44 o 
  -3  20   4     1111.46     1240.15     37.04 o 
  -2  20   4     1503.27     1363.08     36.99 o 
  -1  20   4        5.85       -3.01     32.17 o 
   0  20   4       48.82      105.85     38.85 o 
   1  20   4     4205.17     4358.47     47.04 o 
   2  20   4     1606.22     1791.67     69.90 o 
   3  20   4      751.94      865.08     97.49 o 
   4  20   4        6.79       34.51     66.91 o 
   5  20   4      343.19      377.55     69.47 o 
   6  20   4      300.60      373.84     71.37 o 
   7  20   4      238.91      302.02     74.15 o 
   8  20   4     3305.71     3787.84    124.08 o 
   9  20   4       54.89      151.09    170.76 o 
  10  20   4       40.82       23.99    121.06 o 
  11  20   4       33.33       20.15    123.87 o 
  12  20   4     1362.29     1265.54    130.50 o 
 -13  21   4     1148.45     1193.55    130.76 o 
 -12  21   4        6.40       65.97    104.18 o 
 -11  21   4       41.30       80.64     88.02 o 
 -10  21   4        4.70      138.29     85.32 o 
  -9  21   4       24.38       96.61     82.82 o 
  -8  21   4      285.48      267.74     80.81 o 
  -7  21   4     1133.74     1182.60     82.34 o 
  -6  21   4     1923.47     2227.98     83.65 o 
  -5  21   4       24.40       43.22     50.18 o 
  -4  21   4      125.36       89.17     51.04 o 
  -3  21   4     1263.40     1208.53     42.44 o 
  -2  21   4      436.67      433.57     36.60 o 
  -1  21   4      766.71      947.76     37.54 o 
   0  21   4      810.15      844.15     37.73 o 
   1  21   4        1.85      176.65     41.91 o 
   2  21   4       12.15       75.03     67.73 o 
   3  21   4     1477.83     1583.78     70.77 o 
   4  21   4     2220.00     2464.22     89.96 o 
   5  21   4     1060.84     1113.97    125.26 o 
   6  21   4     2018.22     2289.46    194.74 o 
   7  21   4       59.38      106.24     80.45 o 
   8  21   4       25.93      115.45    112.50 o 
   9  21   4      503.67      578.24    123.99 o 
  10  21   4      930.20      832.20    131.97 o 
  11  21   4      371.54      194.57    120.77 o 
 -11  22   4      346.81      342.38     82.98 o 
 -10  22   4     1011.90     1256.33     92.32 o 
  -9  22   4      276.51      362.17     91.18 o 
  -8  22   4        2.83       63.34     87.83 o 
  -7  22   4        8.61       40.28     84.96 o 
  -6  22   4      649.68      710.82     82.43 o 
  -5  22   4      300.08      235.64     78.05 o 
  -4  22   4      793.77      852.87     52.75 o 
  -3  22   4      577.54      550.03     52.81 o 
  -2  22   4       98.77      107.28     37.73 o 
  -1  22   4      233.91      300.06     42.88 o 
   0  22   4        9.17       79.26     38.00 o 
   1  22   4     2814.03     3162.70     60.47 o 
   2  22   4      287.76      344.74     95.23 o 
   3  22   4     2352.14     2670.17    125.86 o 
   4  22   4        5.01       28.13     72.23 o 
   5  22   4      236.75      289.72    102.81 o 
   6  22   4      104.90      197.35     93.02 o 
   7  22   4      490.50      666.04    132.99 o 
   8  22   4      180.81      184.27    122.98 o 
   9  22   4       12.93      -80.35    125.85 o 
  10  22   4        8.79      -44.93    119.46 o 
 -10  23   4       97.28      167.63     91.62 o 
  -9  23   4     1011.02     1154.45     91.03 o 
  -8  23   4       69.86      118.97    100.52 o 
  -7  23   4       65.27       80.57     84.75 o 
  -6  23   4     1043.86     1294.91     91.42 o 
  -5  23   4      288.20      319.16     83.29 o 
  -4  23   4        4.17       22.80     80.67 o 
  -3  23   4       24.38       16.41     79.38 o 
  -2  23   4      653.46      707.96     83.01 o 
  -1  23   4      667.00      829.05     45.61 o 
   0  23   4       19.32      121.38     44.82 o 
   1  23   4      392.80      574.79     60.01 o 
   2  23   4     1837.24     2013.31    132.01 o 
   3  23   4      129.92      244.99    116.90 o 
   4  23   4       24.01       81.20    100.04 o 
   5  23   4      774.36      980.47     83.59 o 
   6  23   4       30.77      -33.05    120.80 o 
   7  23   4      221.86      276.65    125.00 o 
   8  23   4      172.38      205.05    129.59 o 
   9  23   4      490.14      592.22    126.19 o 
  -9  24   4       58.37       99.08     94.51 o 
  -8  24   4        8.32       42.32     92.88 o 
  -7  24   4        0.52      146.98     90.76 o 
  -6  24   4      810.98     1103.18     89.58 o 
  -5  24   4        5.70       82.78     86.91 o 
  -4  24   4      130.74      159.44     84.86 o 
  -3  24   4       65.40       51.92    112.93 o 
  -2  24   4       25.14       26.13    112.59 o 
  -1  24   4       11.10       60.59     57.67 o 
   0  24   4      544.49      727.22     61.82 o 
   1  24   4      221.67      382.41     83.20 o 
   2  24   4      318.55      490.47     72.97 o 
   3  24   4      129.72      307.32    153.09 o 
   4  24   4       24.03      -15.77    118.93 o 
   5  24   4       34.99      -34.99    125.30 o 
   6  24   4      257.72      290.00    129.57 o 
   7  24   4     1155.51     1326.83    134.81 o 
  -7  25   4      370.36      405.63     92.27 o 
  -6  25   4      429.19      541.29     94.22 o 
  -5  25   4      391.93      550.72     89.04 o 
  -4  25   4       11.64       -6.57    120.98 o 
  -3  25   4        3.23      -84.37    116.55 o 
  -2  25   4      194.96      246.84    119.76 o 
  -1  25   4      135.71      136.28    115.52 o 
   0  25   4      134.71      259.03    115.68 o 
   1  25   4      736.11      959.78    116.32 o 
   2  25   4      152.50      268.88     80.47 o 
   3  25   4      114.99      114.93     82.17 o 
   4  25   4       39.24        5.27     84.86 o 
   5  25   4      352.09      426.84    127.17 o 
   6  25   4       95.99      141.17    126.51 o 
  -6  26   4      675.08      981.78    132.88 o 
  -5  26   4       21.67       75.13    132.07 o 
  -4  26   4        6.94        0.75    131.70 o 
  -3  26   4      217.88       77.66    126.65 o 
  -2  26   4      615.57      514.95    122.64 o 
   1  26   4      164.72      312.10    117.78 o 
   2  26   4        1.44       53.32    120.44 o 
   3  26   4      640.74      858.38     86.74 o 
   4  26   4      244.69      324.44     88.36 o 
   5  26   4        1.40      -40.17    119.26 o 
  -4  27   4      247.14      294.29    130.16 o 
  -3  27   4      170.10       67.81    126.93 o 
  -2  27   4      513.44      514.82    128.92 o 
   1  27   4      378.52      469.77    120.04 o 
   2  27   4      314.64      491.87    123.90 o 
   3  27   4        7.36      110.83    124.77 o 
   4  27   4        1.05      -26.03    122.23 o 
 -21   1   5       43.25      166.38    100.73 o 
 -20   1   5        0.98      117.32     94.91 o 
 -19   1   5       66.33      221.79     88.93 o 
 -18   1   5      342.04      293.64     81.71 o 
 -17   1   5      469.93      394.95    106.22 o 
 -16   1   5      108.76       79.97    127.38 o 
 -15   1   5      516.68      512.99    137.39 o 
 -14   1   5      974.49      778.02     73.16 o 
 -13   1   5      206.35       75.77     71.29 o 
 -12   1   5        1.18      -72.49     72.49 o 
 -11   1   5       37.57      -65.96     65.96 o 
 -10   1   5      152.93      133.80     55.47 o 
  -9   1   5    10826.17    10568.50     65.27 o 
  -8   1   5       31.38       29.13    115.95 o 
  -7   1   5     7825.90     7645.94     98.71 o 
  -6   1   5     5898.09     6279.94     78.07 o 
  -5   1   5     3097.06     3188.41     33.29 o 
  -4   1   5     5547.64     6197.85     74.49 o 
  -3   1   5     7051.64     7528.95     92.09 o 
  -2   1   5     2531.90     3056.39    108.29 o 
  -1   1   5    22113.17    25160.27    282.39 o 
   0   1   5    48873.55    51833.89    159.09 o 
   1   1   5     1479.95     1499.74     17.21 o 
   2   1   5       20.51       35.82     20.70 o 
   3   1   5      352.38      465.39     22.60 o 
   4   1   5    31351.39    33577.74    235.08 o 
   5   1   5     5078.84     5080.08     53.56 o 
   6   1   5     6616.71     7115.24    120.34 o 
   7   1   5     7460.54     8091.78     48.28 o 
   8   1   5       15.54       -4.08     21.25 o 
   9   1   5      609.22      536.47     23.67 o 
  10   1   5      244.75      235.45     25.33 o 
  11   1   5       56.25       63.99     34.38 o 
  12   1   5       10.74       17.97     51.66 o 
  13   1   5       64.20       71.46     58.99 o 
  14   1   5       18.01       -9.18     71.48 o 
  15   1   5        0.38       73.49     71.69 o 
  16   1   5      342.37      310.28     75.75 o 
  17   1   5      184.79      237.58     87.50 o 
  18   1   5       80.32      134.87     95.89 o 
  19   1   5        5.70       54.27    102.13 o 
 -21   2   5      755.54      876.17     95.34 o 
 -20   2   5     1253.96     1426.15     93.10 o 
 -19   2   5      248.12      389.01     90.33 o 
 -18   2   5      295.82      266.95    101.21 o 
 -17   2   5       55.29      -10.34    105.30 o 
 -16   2   5      847.36      915.52    109.09 o 
 -15   2   5      590.75      503.48     88.49 o 
 -14   2   5     3054.62     3044.83    126.78 o 
 -13   2   5      418.50      548.81    180.74 o 
 -12   2   5      518.85      532.85    171.87 o 
 -11   2   5     8312.82     8175.35     75.69 o 
 -10   2   5       24.81       52.08     52.41 o 
  -9   2   5      283.65      585.63     47.61 o 
  -8   2   5     8974.29     9761.09     58.86 o 
  -7   2   5    23179.67    23479.96     98.95 o 
  -6   2   5     3670.81     3996.00     59.69 o 
  -5   2   5     1933.48     1753.29     41.97 o 
  -4   2   5     1644.47     1806.45     49.65 o 
  -3   2   5     1671.72     2152.94     23.56 o 
  -2   2   5   163203.34   166320.05    384.19 o 
  -1   2   5    54516.91    59499.38   1693.09 o 
   0   2   5    14809.15    15444.50    200.90 o 
   1   2   5      666.03      654.49     16.46 o 
   2   2   5     1023.64     1162.32     21.74 o 
   3   2   5     4972.00     5175.90     30.63 o 
   4   2   5     2936.12     2813.22     32.12 o 
   5   2   5     2599.65     3408.74     83.20 o 
   6   2   5    36682.28    40103.01    299.68 o 
   7   2   5      292.86      263.61     27.73 o 
   8   2   5      396.75      335.82     20.98 o 
   9   2   5      811.71      841.97     25.62 o 
  10   2   5       32.89       -6.61     35.71 o 
  11   2   5       72.10       70.74     34.52 o 
  12   2   5      536.62      533.89     56.28 o 
  13   2   5       87.93      -35.25     60.97 o 
  14   2   5       49.11       29.08     59.77 o 
  15   2   5      428.52      358.50     72.99 o 
  16   2   5      490.33      442.15     76.27 o 
  17   2   5      421.86      429.12     88.27 o 
  18   2   5       39.55      152.15     97.00 o 
  19   2   5       17.23      104.78    102.58 o 
 -21   3   5       14.02      134.18     97.10 o 
 -20   3   5       37.71      203.65     91.57 o 
 -19   3   5      526.93      635.63     85.81 o 
 -18   3   5      435.52      340.22     99.44 o 
 -17   3   5       24.37       32.64     85.30 o 
 -16   3   5      320.59      251.92    123.26 o 
 -15   3   5      534.15      483.17     88.31 o 
 -14   3   5      836.18      801.05    148.82 o 
 -13   3   5     2685.15     2784.63    107.94 o 
 -12   3   5        9.77      -14.67     51.31 o 
 -11   3   5      244.13      355.00     50.62 o 
 -10   3   5       42.52       39.87     39.54 o 
  -9   3   5    21681.64    21141.22    214.52 o 
  -8   3   5     1560.46     1972.14     54.40 o 
  -7   3   5     3123.76     2580.31     19.84 o 
  -6   3   5    20205.24    21082.13    102.64 o 
  -5   3   5     8699.23     7859.94     40.46 o 
  -4   3   5     9038.07     8877.51    127.79 o 
  -3   3   5    59446.80    60030.26    296.00 o 
  -2   3   5    14793.74    15749.24    115.01 o 
  -1   3   5     8724.66     9765.40     70.86 o 
   0   3   5      599.53      558.05     21.11 o 
   1   3   5     5992.40     5832.00     60.05 o 
   2   3   5      137.86      169.90     16.86 o 
   3   3   5      565.15      495.33     22.35 o 
   4   3   5    29241.36    32277.15    233.16 o 
   5   3   5      434.91      455.16     35.08 o 
   6   3   5      902.05     1125.05     33.01 o 
   7   3   5     8825.00     9392.16    114.50 o 
   8   3   5     3587.67     3503.44     34.44 o 
   9   3   5        5.01      -32.57     34.39 o 
  10   3   5      256.00      258.44     37.42 o 
  11   3   5     1905.90     1677.75     35.47 o 
  12   3   5     2158.11     2245.93     49.03 o 
  13   3   5     1113.82     1179.09     64.50 o 
  14   3   5     1881.52     1878.96     66.34 o 
  15   3   5        5.59       68.07     72.86 o 
  16   3   5     1401.50     1223.94     75.89 o 
  17   3   5     2178.87     2268.04    112.13 o 
  18   3   5       80.40      123.52     91.83 o 
  19   3   5       14.57       -1.47     95.55 o 
 -21   4   5      595.48      725.32    128.77 o 
 -20   4   5     3926.19     3723.94    101.75 o 
 -19   4   5      271.43      195.17     93.71 o 
 -18   4   5      467.25      571.18    131.31 o 
 -17   4   5     1675.28     1496.68    133.65 o 
 -16   4   5       99.92       71.81     80.92 o 
 -15   4   5     4005.57     3644.26    152.32 o 
 -14   4   5     1054.51      893.43    110.82 o 
 -13   4   5       59.66      107.71     48.56 o 
 -12   4   5      410.38      301.88     53.08 o 
 -11   4   5    11493.22    11007.48    107.05 o 
 -10   4   5     1035.65     1076.49     47.55 o 
  -9   4   5     6614.90     7079.56     81.48 o 
  -8   4   5     2246.87     2327.86     34.96 o 
  -7   4   5     3145.55     2873.82     33.94 o 
  -6   4   5     8325.49     8439.12     44.59 o 
  -5   4   5    24773.65    23794.19    211.61 o 
  -4   4   5     2111.42     2390.54     45.03 o 
  -3   4   5    17117.49    18855.26    319.80 o 
  -2   4   5      881.65     1470.33     28.04 o 
  -1   4   5     5177.49     5040.08     72.45 o 
   0   4   5      694.84      777.75     15.93 o 
   1   4   5     1110.50      992.18     20.75 o 
   2   4   5    10613.41    11248.12     29.27 o 
   3   4   5     3409.38     3917.87     28.35 o 
   4   4   5    15276.54    18229.04    103.52 o 
   5   4   5      864.63      785.98     28.27 o 
   6   4   5     6180.78     5818.52     58.41 o 
   7   4   5       68.28       46.41     12.92 o 
   8   4   5    11413.41    10906.72     61.15 o 
   9   4   5       23.30        2.29     34.29 o 
  10   4   5    10894.87    10750.58     54.84 o 
  11   4   5      367.27      512.97     39.98 o 
  12   4   5     3524.14     3780.08     46.62 o 
  13   4   5     1674.74     1388.99     64.63 o 
  14   4   5      486.50      464.74     59.85 o 
  15   4   5     2518.95     2385.62     72.23 o 
  16   4   5     1440.48     1333.57     84.47 o 
  17   4   5      401.69      367.34     90.81 o 
  18   4   5     2815.14     2346.97     92.01 o 
  19   4   5      110.51       55.93     87.61 o 
 -21   5   5      454.51      689.88    137.39 o 
 -20   5   5      915.35     1084.35    100.89 o 
 -19   5   5       62.68       93.29     91.33 o 
 -18   5   5     1633.40     1474.32    101.97 o 
 -17   5   5       76.57       43.61     79.54 o 
 -16   5   5      433.74      454.31     79.98 o 
 -15   5   5     1187.89     1365.29     73.99 o 
 -14   5   5     2400.34     2313.35     56.09 o 
 -13   5   5    12039.73    11710.26     83.19 o 
 -12   5   5       90.20       66.47     50.99 o 
 -11   5   5       56.39       74.97     43.60 o 
 -10   5   5      617.07      732.50     42.05 o 
  -9   5   5     6084.32     5954.81     74.12 o 
  -8   5   5      729.74      659.18     39.00 o 
  -7   5   5    11054.51    11149.66    116.41 o 
  -6   5   5     4953.74     5394.71     70.08 o 
  -5   5   5       71.09       11.51     24.26 o 
  -4   5   5    38812.06    40803.31    231.96 o 
  -3   5   5    38259.91    39225.52    263.24 o 
  -2   5   5     8480.01     9059.75     60.92 o 
  -1   5   5      485.93      469.62     14.08 o 
   0   5   5    38476.38    40390.56    172.76 o 
   1   5   5     3637.85     3693.10     43.17 o 
   2   5   5     2097.92     2322.02     19.55 o 
   3   5   5    20269.66    21937.64    181.12 o 
   4   5   5    13398.84    13836.13     84.34 o 
   5   5   5     2139.33     2698.66     34.47 o 
   6   5   5     5714.91     5339.41    111.08 o 
   7   5   5      867.91      864.94     30.78 o 
   8   5   5     5114.25     5094.93     40.74 o 
   9   5   5      981.07      910.26     39.07 o 
  10   5   5    10262.48    10240.67     87.83 o 
  11   5   5     1016.53     1034.74     41.11 o 
  12   5   5      695.11      729.72     43.56 o 
  13   5   5     2731.67     2749.40     67.84 o 
  14   5   5     2028.30     1830.48     63.62 o 
  15   5   5      171.88      200.29     68.06 o 
  16   5   5     1127.18     1077.33     82.87 o 
  17   5   5     2320.39     1965.22     83.83 o 
  18   5   5      828.92      797.98     97.23 o 
  19   5   5       43.31      161.92    101.81 o 
 -21   6   5      795.39     1156.99    147.46 o 
 -20   6   5       32.17       94.76     94.65 o 
 -19   6   5      257.48       69.73     97.42 o 
 -18   6   5        9.28        1.39     83.95 o 
 -17   6   5     2664.45     2634.86    146.75 o 
 -16   6   5      262.98      273.67     72.14 o 
 -15   6   5      875.32      905.66     48.19 o 
 -14   6   5     1245.77     1274.19     51.53 o 
 -13   6   5       53.24      108.57     47.03 o 
 -12   6   5       47.16       90.00     46.17 o 
 -11   6   5    16222.08    16675.13    100.76 o 
 -10   6   5       77.32       73.26     41.02 o 
  -9   6   5       97.75      122.46     38.27 o 
  -8   6   5      802.12      977.34     35.88 o 
  -7   6   5      527.38      305.71     30.57 o 
  -6   6   5     3677.98     3728.87     42.65 o 
  -5   6   5     3053.00     2835.30     53.99 o 
  -4   6   5    12176.48    13070.83    100.65 o 
  -3   6   5     1172.61     1343.98     17.24 o 
  -2   6   5     3978.27     4129.80     36.28 o 
  -1   6   5     2273.82     2002.93     50.48 o 
   0   6   5    17980.96    18964.82     72.45 o 
   1   6   5     4005.40     4261.12     42.88 o 
   2   6   5    26937.38    26469.09    209.40 o 
   3   6   5     9223.13     8845.61    112.46 o 
   4   6   5      768.75     1040.98     42.52 o 
   5   6   5      870.89      883.80     30.35 o 
   6   6   5     7765.00     7047.53     51.63 o 
   7   6   5       66.15       11.30     33.20 o 
   8   6   5     2709.03     2782.42     39.98 o 
   9   6   5      232.64      255.95     39.21 o 
  10   6   5     5816.83     5462.64     49.52 o 
  11   6   5     2858.96     2805.28     44.99 o 
  12   6   5     1682.35     1815.19     45.03 o 
  13   6   5      129.59      108.19     44.38 o 
  14   6   5      632.00      557.33     65.35 o 
  15   6   5       37.43        5.36     63.65 o 
  16   6   5      271.41      261.35     73.97 o 
  17   6   5      268.54      247.03     92.21 o 
  18   6   5     1637.83     1411.43     92.36 o 
  19   6   5      800.45      745.86    118.28 o 
 -21   7   5      454.59      698.98    139.88 o 
 -20   7   5      429.57      643.37    122.45 o 
 -19   7   5     1390.26     1218.18     94.19 o 
 -18   7   5      138.99      119.17     87.07 o 
 -17   7   5     1390.90     1560.95     83.73 o 
 -16   7   5        6.00      -75.64     79.21 o 
 -15   7   5      651.36      663.19     53.58 o 
 -14   7   5      749.63      666.00     49.59 o 
 -13   7   5     3564.80     3577.89     72.59 o 
 -12   7   5      340.70      391.82     45.61 o 
 -11   7   5        1.30       37.92     46.50 o 
 -10   7   5     1408.33     1436.36     44.63 o 
  -9   7   5     4509.39     4411.01     46.05 o 
  -8   7   5     2236.09     2319.56     38.24 o 
  -7   7   5     1531.09     1714.34     34.02 o 
  -6   7   5     4899.63     5270.42     49.02 o 
  -5   7   5      244.30      329.27     23.13 o 
  -4   7   5      270.46      197.38     16.98 o 
  -3   7   5     5561.24     4799.98     39.37 o 
  -2   7   5     4048.09     3834.01     40.12 o 
  -1   7   5     1686.27     1604.06     30.39 o 
   0   7   5     2070.68     1870.35     24.34 o 
   1   7   5     4823.91     4470.58     32.17 o 
   2   7   5     3624.78     3735.21     23.85 o 
   3   7   5    17110.66    19272.18     85.30 o 
   4   7   5    19748.10    19386.58    363.90 o 
   5   7   5      309.54      319.97     30.89 o 
   6   7   5      765.52      819.59     30.64 o 
   7   7   5     1832.21     1870.37     36.69 o 
   8   7   5    10104.47    10112.77    103.62 o 
   9   7   5     1096.57     1157.35     41.51 o 
  10   7   5     6766.92     7017.97     65.55 o 
  11   7   5      487.19      398.69     41.19 o 
  12   7   5      248.81      299.09     42.91 o 
  13   7   5        2.35       11.36     44.71 o 
  14   7   5     1491.43     1494.39     64.21 o 
  15   7   5      515.17      350.75     68.20 o 
  16   7   5      985.67      970.34     87.12 o 
  17   7   5     1258.05     1205.83     84.11 o 
  18   7   5      448.28      519.94     95.54 o 
  19   7   5       42.95       93.33    132.97 o 
 -21   8   5      112.55      348.77    133.34 o 
 -20   8   5      324.54      247.91     97.22 o 
 -19   8   5        4.29      -96.76     96.76 o 
 -18   8   5     1324.38     1376.54     87.54 o 
 -17   8   5     1367.29     1246.62     88.68 o 
 -16   8   5        3.81      -26.35     54.12 o 
 -15   8   5       26.17      105.77     50.55 o 
 -14   8   5     2487.53     2449.28     54.49 o 
 -13   8   5      526.10      602.28     48.87 o 
 -12   8   5       13.36       52.51     44.92 o 
 -11   8   5     2935.08     2978.52     50.27 o 
 -10   8   5     1464.29     1518.72     52.38 o 
  -9   8   5       94.29       68.36     39.00 o 
  -8   8   5     2455.70     2506.46     39.31 o 
  -7   8   5     4037.60     4643.41     49.79 o 
  -6   8   5      425.19      298.87     27.37 o 
  -5   8   5     6222.46     6296.96     40.08 o 
  -4   8   5    10056.00    11193.17     74.47 o 
  -3   8   5     5492.11     5782.79     88.70 o 
  -2   8   5     2038.76     2414.61     69.47 o 
  -1   8   5    17245.28    17607.36    329.94 o 
   0   8   5     6944.80     6261.52     60.80 o 
   1   8   5     1303.84     1364.35     18.76 o 
   2   8   5     2862.86     2676.08     32.46 o 
   3   8   5     2430.44     2535.67     25.99 o 
   4   8   5      399.75      396.02     28.78 o 
   5   8   5     3079.08     2674.65     44.39 o 
   6   8   5    13291.94    13048.54     88.06 o 
   7   8   5     2812.83     2769.65     46.48 o 
   8   8   5      816.84      757.54     39.68 o 
   9   8   5        6.36        5.39     40.79 o 
  10   8   5     1083.73     1029.15     42.15 o 
  11   8   5     4301.45     4213.03     50.32 o 
  12   8   5     3420.32     3344.64     58.27 o 
  13   8   5     1018.96     1063.09     48.64 o 
  14   8   5      600.18      607.01     63.61 o 
  15   8   5       12.63      -13.22     50.99 o 
  16   8   5      258.31      239.20     74.82 o 
  17   8   5      561.76      497.20     86.49 o 
  18   8   5       71.38      -32.97     87.88 o 
 -19   9   5     1939.84     1587.40     94.46 o 
 -18   9   5     1059.04      954.51    124.86 o 
 -17   9   5        3.46      -19.07     87.51 o 
 -16   9   5        9.87       10.00     54.31 o 
 -15   9   5     1533.97     1630.27     56.40 o 
 -14   9   5     3292.97     3169.05     55.60 o 
 -13   9   5      160.76      209.41     48.90 o 
 -12   9   5     1706.03     1543.80     47.57 o 
 -11   9   5       58.49       83.72     44.64 o 
 -10   9   5     3222.83     3427.48     49.44 o 
  -9   9   5     1812.59     1931.45     44.04 o 
  -8   9   5    10646.79    10902.57    111.21 o 
  -7   9   5     3711.60     3268.06     66.48 o 
  -6   9   5       82.54       66.86     26.65 o 
  -5   9   5     1692.45     1533.81     18.44 o 
  -4   9   5     3835.06     3594.29     69.27 o 
  -3   9   5      375.67      629.73     31.78 o 
  -2   9   5     2665.04     2224.75     31.21 o 
  -1   9   5     3121.56     3696.90     37.97 o 
   0   9   5        2.03        0.80     13.84 o 
   1   9   5     2316.91     2553.68     34.36 o 
   2   9   5    10516.45     9792.71     33.27 o 
   3   9   5     8234.67     7995.03     68.52 o 
   4   9   5     6615.89     6663.46     41.46 o 
   5   9   5     3441.41     3196.46     39.78 o 
   6   9   5      382.34      349.43     34.33 o 
   7   9   5      486.14      493.01     37.69 o 
   8   9   5      688.80      535.77     40.67 o 
   9   9   5     3570.03     3805.28     56.76 o 
  10   9   5      423.81      368.35     41.34 o 
  11   9   5      714.88      693.14     43.34 o 
  12   9   5       85.51       79.78     44.17 o 
  13   9   5      290.57      394.78     45.61 o 
  14   9   5      418.81      339.77     60.13 o 
  15   9   5     2040.62     1992.12     67.82 o 
  16   9   5      317.06      263.65     75.95 o 
  17   9   5      784.17      763.84     88.39 o 
  18   9   5       70.54       12.69     89.08 o 
 -19  10   5      250.31      328.47    152.73 o 
 -18  10   5     1223.30      971.48    125.72 o 
 -17  10   5      877.54      879.48     87.06 o 
 -16  10   5      898.66      849.98     60.04 o 
 -15  10   5      436.37      434.11     54.72 o 
 -14  10   5      536.91      484.04     50.74 o 
 -13  10   5      660.87      632.04     50.87 o 
 -12  10   5     4962.41     4980.75     78.85 o 
 -11  10   5     1386.52     1410.42     47.31 o 
 -10  10   5    10692.85    10098.07    104.09 o 
  -9  10   5      675.59      789.12     42.83 o 
  -8  10   5      859.72      840.63     42.34 o 
  -7  10   5        1.70       19.74     26.30 o 
  -6  10   5    17600.68    18523.60    110.21 o 
  -5  10   5     3196.93     3047.05     21.09 o 
  -4  10   5     2924.40     2675.32     37.13 o 
  -3  10   5      555.36      653.75     31.91 o 
  -2  10   5     3189.65     2798.37     46.71 o 
  -1  10   5      840.70      965.30     33.14 o 
   0  10   5     9289.61     8959.18    107.93 o 
   1  10   5     9001.25     8173.95     89.25 o 
   2  10   5        0.88        9.48     20.92 o 
   3  10   5     4594.96     4491.80     30.62 o 
   4  10   5     3520.75     3036.87     34.15 o 
   5  10   5     4688.30     4794.97     73.08 o 
   6  10   5       31.44       -1.37     34.37 o 
   7  10   5     7236.78     7404.60     57.19 o 
   8  10   5        9.65        6.94     39.38 o 
   9  10   5        2.13       17.65     38.99 o 
  10  10   5      526.95      358.38     41.80 o 
  11  10   5     4234.79     4052.25     64.80 o 
  12  10   5      900.75      840.77     47.34 o 
  13  10   5      765.41      809.98     52.63 o 
  14  10   5      285.64      337.61     65.92 o 
  15  10   5        2.96      -45.72     56.08 o 
  16  10   5      149.21       48.50     95.34 o 
  17  10   5      205.50      134.47     82.64 o 
  18  10   5       73.56      139.94     88.63 o 
 -19  11   5      288.25      193.63    128.79 o 
 -18  11   5      671.53      587.77    140.18 o 
 -17  11   5      461.03      501.35     78.70 o 
 -16  11   5        2.92        8.64     74.87 o 
 -15  11   5       10.59       19.30    123.36 o 
 -14  11   5     5573.79     5493.44    164.42 o 
 -13  11   5      547.71      455.22     51.27 o 
 -12  11   5       32.86       61.62     47.58 o 
 -11  11   5      353.97      248.21     45.64 o 
 -10  11   5     9666.01     9836.55     57.09 o 
  -9  11   5     2406.74     2413.71     45.91 o 
  -8  11   5     5654.09     5690.80     79.74 o 
  -7  11   5     3233.56     3551.55     55.82 o 
  -6  11   5      930.50      992.82     29.58 o 
  -5  11   5       96.07       24.17     17.66 o 
  -4  11   5    11946.57    11583.42     52.58 o 
  -3  11   5      165.23      208.18     33.82 o 
  -2  11   5     2458.39     2371.26     35.37 o 
  -1  11   5     5541.18     4804.04     73.19 o 
   0  11   5     1630.01     1825.34     24.84 o 
   1  11   5     8189.28     8176.33     53.87 o 
   2  11   5     2046.96     1804.60     25.05 o 
   3  11   5     4298.17     4068.78     37.90 o 
   4  11   5      472.68      371.52     41.24 o 
   5  11   5     5169.76     5214.34     41.94 o 
   6  11   5     1299.72     1245.02     53.67 o 
   7  11   5     1012.82      851.32     39.60 o 
   8  11   5      175.10      182.28     39.63 o 
   9  11   5     3488.62     3667.22     46.46 o 
  10  11   5      717.02      665.26     43.67 o 
  11  11   5      274.00      352.13     44.42 o 
  12  11   5      243.68      245.39     69.44 o 
  13  11   5     2487.95     2397.27    124.42 o 
  14  11   5       13.54      -53.46     53.46 o 
  15  11   5     2224.98     2141.16    102.20 o 
  16  11   5      799.89      735.78     59.30 o 
  17  11   5       88.42      176.59     82.37 o 
  18  11   5      332.56      422.46     89.21 o 
 -19  12   5     1428.68     1277.62    142.21 o 
 -18  12   5      602.00      379.58    146.09 o 
 -17  12   5       10.53        4.18     80.23 o 
 -16  12   5      773.55      805.54    136.49 o 
 -15  12   5      260.70      227.46    129.94 o 
 -14  12   5     1916.91     1704.41    104.15 o 
 -13  12   5       81.01       54.14     67.83 o 
 -12  12   5     3164.85     3194.65    124.54 o 
 -11  12   5      139.77      131.24     61.98 o 
 -10  12   5     2642.91     2875.27    144.61 o 
  -9  12   5      127.65      192.94     58.21 o 
  -8  12   5      438.12      439.42     59.49 o 
  -7  12   5      768.92      745.99     56.45 o 
  -6  12   5    11037.28    11135.53     70.99 o 
  -5  12   5      390.15      365.26     31.49 o 
  -4  12   5      373.87      447.44     39.35 o 
  -3  12   5      775.31      781.51     37.21 o 
  -2  12   5     5685.09     5610.44     53.49 o 
  -1  12   5     2805.82     2903.52     31.48 o 
   0  12   5    15579.70    16123.58    144.09 o 
   1  12   5     6512.09     6219.75     27.40 o 
   2  12   5     3483.12     3699.75     30.09 o 
   3  12   5     6203.78     6022.55     41.88 o 
   4  12   5     1355.43     1403.73     34.27 o 
   5  12   5      698.77      791.96     47.29 o 
   6  12   5      131.00      148.54     39.70 o 
   7  12   5     2093.42     2120.04     41.53 o 
   8  12   5      779.31      715.63     39.69 o 
   9  12   5       88.74       67.91     40.75 o 
  10  12   5      137.29      130.05     43.11 o 
  11  12   5     8144.63     7769.96    158.06 o 
  12  12   5       48.41       63.52     51.83 o 
  13  12   5     4800.12     4857.12    172.59 o 
  14  12   5      724.93      601.81     54.28 o 
  15  12   5       41.07       17.54     56.16 o 
  16  12   5       20.63        3.52     58.30 o 
  17  12   5     1781.79     1684.33     84.49 o 
  18  12   5      164.82      116.06     86.61 o 
 -18  13   5      239.42      155.10    140.42 o 
 -17  13   5     1544.64     1610.02    191.49 o 
 -16  13   5      243.73      215.83     83.90 o 
 -15  13   5       29.88        5.56     76.24 o 
 -14  13   5     3114.75     3207.07    202.95 o 
 -13  13   5      471.67      589.02     90.19 o 
 -12  13   5     1192.72     1325.57    105.45 o 
 -11  13   5     2776.26     2883.77     71.80 o 
 -10  13   5     1393.11     1295.14     64.52 o 
  -9  13   5     3142.74     3716.55     67.03 o 
  -8  13   5     3840.74     3576.31     99.72 o 
  -7  13   5      700.97      567.26     56.72 o 
  -6  13   5        1.12      -11.56     35.60 o 
  -5  13   5       15.19       30.89     29.63 o 
  -4  13   5     6240.08     6061.84     69.64 o 
  -3  13   5      986.60     1019.06     48.87 o 
  -2  13   5       12.70       28.52     34.89 o 
  -1  13   5     8027.77     8544.32     92.64 o 
   0  13   5     4503.16     4182.57     44.46 o 
   1  13   5     1512.12     1612.14     24.65 o 
   2  13   5     5537.13     5499.75     46.53 o 
   3  13   5     2399.74     2438.66     36.61 o 
   4  13   5     3184.44     2891.63     38.09 o 
   5  13   5     1599.83     1613.89     37.61 o 
   6  13   5     2766.26     2564.82     53.74 o 
   7  13   5       17.81       57.96     35.65 o 
   8  13   5      320.05      333.32     38.85 o 
   9  13   5     6931.66     6853.94     70.44 o 
  10  13   5      117.77      155.74     42.31 o 
  11  13   5     1094.98     1228.19     46.06 o 
  12  13   5       68.65      145.57     47.13 o 
  13  13   5     1366.49     1180.51     63.46 o 
  14  13   5        0.24      -44.80     53.11 o 
  15  13   5      720.96      699.60     61.04 o 
  16  13   5      766.52      689.58     81.94 o 
  17  13   5      162.46      159.63     81.80 o 
 -18  14   5      322.46      342.62     85.42 o 
 -17  14   5      137.73      121.93     81.17 o 
 -16  14   5     1350.05     1461.93     86.04 o 
 -15  14   5       17.64       28.57     77.77 o 
 -14  14   5       48.44      -17.76     73.91 o 
 -13  14   5        0.64       -1.22     77.72 o 
 -12  14   5     2424.52     2413.97    148.02 o 
 -11  14   5      565.40      514.96     63.44 o 
 -10  14   5      882.84      880.09     62.84 o 
  -9  14   5       73.75       79.35     57.35 o 
  -8  14   5      793.01      782.82     57.53 o 
  -7  14   5      357.45      302.45     40.77 o 
  -6  14   5     3372.30     3164.51     51.38 o 
  -5  14   5       30.05        1.20     24.71 o 
  -4  14   5        1.84      -28.31     28.31 o 
  -3  14   5      275.94      220.90     32.97 o 
  -2  14   5     3288.71     2994.97     36.72 o 
  -1  14   5      142.66       98.49     28.21 o 
   0  14   5     1944.52     2012.64     40.49 o 
   1  14   5     3401.92     3437.26     27.27 o 
   2  14   5     1720.67     1719.91     34.66 o 
   3  14   5     1133.71     1066.87     70.77 o 
   4  14   5     1449.64     1358.99     33.57 o 
   5  14   5      220.79      221.22     32.22 o 
   6  14   5     2193.85     2091.20     38.24 o 
   7  14   5    10961.74    10305.66     78.84 o 
   8  14   5       47.60       34.56     37.88 o 
   9  14   5      403.67      432.71     41.83 o 
  10  14   5      320.57      270.77     43.05 o 
  11  14   5      924.42      989.50     46.63 o 
  12  14   5      122.58      221.69     53.66 o 
  13  14   5     1101.89     1034.78     73.66 o 
  14  14   5      180.38      106.86     79.32 o 
  15  14   5      962.14      892.45     80.31 o 
  16  14   5       33.50      101.51    109.01 o 
  17  14   5      474.14      568.06     88.70 o 
 -18  15   5      596.78      617.67    114.04 o 
 -17  15   5      799.91      753.04    125.52 o 
 -16  15   5      180.19      193.20    121.62 o 
 -15  15   5     1297.01     1389.63    121.14 o 
 -14  15   5     1905.91     2102.84     98.30 o 
 -13  15   5       20.30       74.41     71.79 o 
 -12  15   5      284.96      347.11     66.81 o 
 -11  15   5      271.15      297.20     65.31 o 
 -10  15   5     3413.06     3732.08     72.22 o 
  -9  15   5     1627.33     1905.18    148.14 o 
  -8  15   5     2525.99     2760.25    101.19 o 
  -7  15   5     2546.70     2608.11    106.15 o 
  -6  15   5      160.51      181.73     41.24 o 
  -5  15   5     1332.37     1339.39     31.15 o 
  -4  15   5       30.08       -0.09     25.66 o 
  -3  15   5      134.88      126.36     34.14 o 
  -2  15   5     1716.02     1570.74     31.66 o 
  -1  15   5     1390.68     1314.18     30.96 o 
   0  15   5     1938.93     1874.61     33.68 o 
   1  15   5        4.31        0.36     26.84 o 
   2  15   5      426.91      385.23     34.43 o 
   3  15   5     2105.82     2095.96     49.59 o 
   4  15   5      321.89      218.16     40.13 o 
   5  15   5     2408.78     2390.53     48.21 o 
   6  15   5      561.15      597.66     43.44 o 
   7  15   5      581.63      450.36     45.16 o 
   8  15   5       25.49        9.08     47.05 o 
   9  15   5     1472.40     1345.33     80.07 o 
  10  15   5       50.62       45.63     61.38 o 
  11  15   5     1370.20     1429.67     81.18 o 
  12  15   5       54.02       84.25     79.03 o 
  13  15   5      100.92      -32.47    106.93 o 
  14  15   5       20.12      -28.12     76.37 o 
  15  15   5      963.24      935.93     86.45 o 
  16  15   5     1206.37     1286.69     86.40 o 
 -17  16   5      113.33      209.28     86.07 o 
 -16  16   5      252.31      380.87     85.72 o 
 -15  16   5       75.36      144.25     76.88 o 
 -14  16   5       88.37      179.37     73.90 o 
 -13  16   5      587.45      659.48     72.23 o 
 -12  16   5      167.76      197.66     67.53 o 
 -11  16   5       53.05       67.69     63.65 o 
 -10  16   5      528.57      568.57     62.39 o 
  -9  16   5       43.37       86.46     60.20 o 
  -8  16   5     1136.76     1079.10     59.73 o 
  -7  16   5        0.60       37.63     52.73 o 
  -6  16   5     3063.92     3328.21     79.38 o 
  -5  16   5      848.25      930.11     35.71 o 
  -4  16   5     1141.62      992.78     26.53 o 
  -3  16   5       10.04      -25.51     25.51 o 
  -2  16   5      554.08      476.96     28.82 o 
  -1  16   5      614.63      641.00     32.97 o 
   0  16   5     3344.29     3003.21     44.52 o 
   1  16   5     1098.12     1257.96     40.25 o 
   2  16   5     1380.30     1471.91     47.04 o 
   3  16   5      649.48      734.22     40.19 o 
   4  16   5      329.65      189.08     41.16 o 
   5  16   5      479.43      537.21     90.89 o 
   6  16   5     2116.11     2115.21    104.97 o 
   7  16   5      522.59      612.76     91.19 o 
   8  16   5        0.22       24.08     91.51 o 
   9  16   5      618.39      528.05    100.81 o 
  10  16   5       15.73      -19.36     73.82 o 
  11  16   5      177.73      217.64     95.54 o 
  12  16   5      153.59      216.39    156.43 o 
  13  16   5       36.28      -83.12    115.18 o 
  14  16   5        2.60      -89.84    113.98 o 
  15  16   5      885.29      976.89    123.66 o 
 -17  17   5      100.96      156.90     88.44 o 
 -16  17   5      205.88      307.74     82.21 o 
 -15  17   5        5.28      125.92     82.36 o 
 -14  17   5      149.93      170.44     78.35 o 
 -13  17   5     2216.63     2241.22     80.56 o 
 -12  17   5      442.74      388.79     69.36 o 
 -11  17   5      296.45      297.30     67.71 o 
 -10  17   5      902.87      792.79     87.20 o 
  -9  17   5        3.53       39.32     60.82 o 
  -8  17   5       47.95       56.68     58.23 o 
  -7  17   5      143.03      184.49     47.52 o 
  -6  17   5      162.91      138.19     44.21 o 
  -5  17   5     1177.34     1068.42     36.31 o 
  -4  17   5      162.34      216.49     30.11 o 
  -3  17   5      342.81      338.50     24.56 o 
  -2  17   5      540.10      444.45     27.21 o 
  -1  17   5      887.25      886.37     29.30 o 
   0  17   5       40.25       62.57     42.01 o 
   1  17   5      489.58      452.32     46.24 o 
   2  17   5       64.01      114.92     52.63 o 
   3  17   5      175.05      168.84     85.56 o 
   4  17   5        1.16       38.23     90.93 o 
   5  17   5        4.33      -31.59     98.47 o 
   6  17   5     1116.65     1024.43     93.18 o 
   7  17   5        0.80       46.70     99.97 o 
   8  17   5      280.73      292.72     93.84 o 
   9  17   5       31.61       33.66     94.20 o 
  10  17   5       18.42       67.74    130.36 o 
  11  17   5       34.68       74.73    122.59 o 
  12  17   5      250.49      134.88    119.80 o 
  13  17   5      147.21      118.62    117.89 o 
  14  17   5       27.62      -32.60    121.80 o 
  15  17   5      539.21      698.62    125.48 o 
 -17  18   5      396.98      364.46    124.78 o 
 -16  18   5       15.26       46.13     80.52 o 
 -15  18   5       78.88       88.56     80.11 o 
 -14  18   5       39.28       98.19     79.79 o 
 -13  18   5       43.24      107.05     73.46 o 
 -12  18   5      191.77      132.69     73.34 o 
 -11  18   5       36.05       85.72     67.92 o 
 -10  18   5        0.23       82.18     69.15 o 
  -9  18   5       25.10       57.27     50.35 o 
  -8  18   5      220.76      218.03     49.21 o 
  -7  18   5      105.20      113.14     48.48 o 
  -6  18   5      368.41      302.99     45.29 o 
  -5  18   5       81.89      115.01     34.39 o 
  -4  18   5      105.61       49.79     30.26 o 
  -3  18   5       13.40      -16.54     27.90 o 
  -2  18   5        1.16      -28.05     34.31 o 
  -1  18   5      685.28      594.96     38.12 o 
   0  18   5      378.49      367.07     39.46 o 
   1  18   5      348.71      345.16     39.80 o 
   2  18   5      267.99      260.08     53.26 o 
   3  18   5     5254.71     5151.22    104.20 o 
   4  18   5       43.68       87.48     88.91 o 
   5  18   5        0.06       54.80     91.45 o 
   6  18   5       18.23       -5.46     71.58 o 
   7  18   5      400.16      385.93     75.36 o 
   8  18   5      383.22      377.84    141.13 o 
   9  18   5       27.35       12.67    121.29 o 
  10  18   5       78.47      110.28    227.23 o 
  11  18   5      101.13      151.03    157.42 o 
  12  18   5       62.10       -2.94    118.49 o 
  13  18   5       55.31      -25.95    122.65 o 
  14  18   5       37.82      -51.14    126.16 o 
 -15  19   5       22.39      144.55    122.80 o 
 -14  19   5      783.36      829.83    124.46 o 
 -13  19   5      122.85      127.59    123.16 o 
 -12  19   5       30.29      -17.81    116.28 o 
 -11  19   5      413.90      339.29    119.11 o 
 -10  19   5     1047.03     1201.46    138.60 o 
  -9  19   5      556.83      651.77     79.62 o 
  -8  19   5       99.90      138.56     76.24 o 
  -7  19   5      199.21      166.73     73.79 o 
  -6  19   5      101.08      184.63     73.57 o 
  -5  19   5      158.14      125.61     72.07 o 
  -4  19   5     1047.63      976.71     35.70 o 
  -3  19   5     1090.23      983.42     36.22 o 
  -2  19   5       31.28      -19.32     31.45 o 
  -1  19   5      243.99      254.21     39.58 o 
   0  19   5       58.34       73.93     39.66 o 
   1  19   5      758.10      958.55     46.56 o 
   2  19   5      100.99      143.34     64.59 o 
   3  19   5      235.60      312.84    118.04 o 
   4  19   5      980.80      948.82     70.60 o 
   5  19   5      358.80      351.86     71.76 o 
   6  19   5      174.44      211.77     71.24 o 
   7  19   5       35.83       26.92     88.03 o 
   8  19   5       52.52       19.57    111.31 o 
   9  19   5      351.65      427.89    111.52 o 
  10  19   5      897.71     1158.90    219.46 o 
  11  19   5        4.57      -15.84    121.77 o 
  12  19   5       16.39      -32.43    124.03 o 
  13  19   5      212.19      200.97    128.00 o 
 -14  20   5      286.61      282.94    123.70 o 
 -13  20   5      210.49      189.73     90.46 o 
 -12  20   5       86.34      117.08     87.08 o 
 -11  20   5      203.73      280.62     85.15 o 
 -10  20   5     1487.67     1744.43     85.31 o 
  -9  20   5      155.55      157.95     81.41 o 
  -8  20   5      415.38      383.29     78.90 o 
  -7  20   5      815.09      861.30     76.15 o 
  -6  20   5      752.15      850.12     76.84 o 
  -5  20   5      150.14      173.62     52.17 o 
  -4  20   5       31.72       37.42     39.87 o 
  -3  20   5       24.05        9.44     35.74 o 
  -2  20   5      740.41      791.53     41.20 o 
  -1  20   5        7.81        5.84     40.88 o 
   0  20   5      170.12      203.44     41.64 o 
   1  20   5     1348.55     1463.06     49.97 o 
   2  20   5       10.75       53.55     96.53 o 
   3  20   5     4083.67     4314.38     76.71 o 
   4  20   5        3.16       21.62     67.56 o 
   5  20   5      373.97      358.37     70.59 o 
   6  20   5      551.49      510.34     73.77 o 
   7  20   5       40.73       40.38    151.52 o 
   8  20   5       23.12       11.46    100.82 o 
   9  20   5      372.27      502.41    106.98 o 
  10  20   5        0.70       88.88    123.20 o 
  11  20   5     1270.36      994.05    131.94 o 
  12  20   5      251.46      208.83    131.51 o 
 -13  21   5      394.60      324.23    127.61 o 
 -12  21   5       36.67      -12.19     84.78 o 
 -11  21   5      280.12      339.31     91.11 o 
 -10  21   5     1206.16     1203.28     91.11 o 
  -9  21   5      294.71      357.22     83.69 o 
  -8  21   5      360.85      510.87     81.35 o 
  -7  21   5        0.72       40.62     81.43 o 
  -6  21   5      296.47      405.27     77.20 o 
  -5  21   5      387.16      365.43     51.94 o 
  -4  21   5      607.38      642.15     53.09 o 
  -3  21   5       53.24       55.58     40.96 o 
  -2  21   5       22.90        8.60     40.70 o 
  -1  21   5       48.01       28.52     41.21 o 
   0  21   5      784.87      934.30     43.10 o 
   1  21   5      554.21      677.52     49.63 o 
   2  21   5      898.04      950.65     70.00 o 
   3  21   5      101.76      154.91     67.94 o 
   4  21   5      214.80      240.65     74.13 o 
   5  21   5     1431.09     1626.48    139.84 o 
   6  21   5        2.97       45.92     92.62 o 
   7  21   5      111.74      114.22     79.84 o 
   8  21   5      551.73      595.46     86.01 o 
   9  21   5      398.75      498.24     94.94 o 
  10  21   5      183.61      215.17    123.36 o 
  11  21   5       23.67        3.69    117.66 o 
 -11  22   5       23.65       61.58    126.92 o 
 -10  22   5      672.16      948.27     94.22 o 
  -9  22   5       59.79      177.13     91.19 o 
  -8  22   5       45.94      146.96     88.67 o 
  -7  22   5      508.92      455.77     85.70 o 
  -6  22   5      926.87      882.03     57.43 o 
  -5  22   5        6.84       -4.75     54.96 o 
  -4  22   5       69.59      104.01     54.23 o 
  -3  22   5      259.00      276.56     47.54 o 
  -2  22   5      399.15      516.62     43.69 o 
  -1  22   5      322.97      278.80     43.13 o 
   0  22   5       46.57       92.90     40.19 o 
   1  22   5     1054.09     1237.30     98.63 o 
   2  22   5       40.49      173.54     69.95 o 
   3  22   5       38.02       71.64     78.41 o 
   4  22   5      408.45      469.82     91.17 o 
   5  22   5      198.20      243.22     75.79 o 
   6  22   5       10.13       47.06    135.92 o 
   7  22   5     1169.30     1387.23     89.61 o 
   8  22   5        3.53      108.22     85.36 o 
   9  22   5      120.68       68.21    122.89 o 
  10  22   5       60.69      -47.19    128.67 o 
 -10  23   5     1064.41     1209.30     90.70 o 
  -9  23   5        9.51       52.84     90.98 o 
  -8  23   5      255.53      348.77     99.19 o 
  -7  23   5        2.57      109.30     85.40 o 
  -6  23   5      416.74      416.18     88.87 o 
  -5  23   5      415.99      508.27     86.74 o 
  -4  23   5      582.05      591.17     66.85 o 
  -3  23   5      259.67      198.76     61.97 o 
  -2  23   5      387.34      437.76     52.41 o 
  -1  23   5      898.52     1021.54     58.10 o 
   0  23   5     1361.23     1589.44     60.10 o 
   1  23   5      129.30      194.94     59.50 o 
   2  23   5       31.16      103.04     72.98 o 
   3  23   5      426.36      489.41    108.22 o 
   4  23   5      132.40      210.92     77.46 o 
   5  23   5      523.70      568.78    111.56 o 
   6  23   5       46.47      186.35    186.30 o 
   7  23   5        0.52      141.37     95.92 o 
   8  23   5       16.69      -66.71    125.93 o 
  -9  24   5       64.02      163.99     92.15 o 
  -8  24   5      446.19      800.21     93.65 o 
  -7  24   5        1.62       64.75     91.45 o 
  -6  24   5       28.45        3.72    120.63 o 
  -5  24   5       10.13       20.73    124.88 o 
  -4  24   5      187.12      118.44    123.70 o 
  -3  24   5      241.18      217.17    115.49 o 
  -2  24   5      231.75      182.95    116.58 o 
  -1  24   5        3.74      156.36     48.39 o 
   0  24   5      784.27     1031.43    129.14 o 
   1  24   5      106.25      409.70    119.34 o 
   2  24   5        0.40       78.63     62.26 o 
   3  24   5        3.44       73.14     77.62 o 
   4  24   5       31.10      130.85    118.92 o 
   5  24   5      130.18      178.98    104.80 o 
   6  24   5       77.61       88.90    126.13 o 
   7  24   5      433.41      397.37    130.59 o 
  -7  25   5      231.73      260.34    125.57 o 
  -6  25   5       78.41      111.11    132.39 o 
  -5  25   5       10.18      -40.51    122.74 o 
  -4  25   5        4.70      -98.72    122.65 o 
  -3  25   5       50.06      -15.78    119.63 o 
  -2  25   5      145.27      187.20    122.11 o 
  -1  25   5      545.98      799.50    134.36 o 
   0  25   5      359.63      528.50     76.14 o 
   1  25   5      701.76      988.81     81.39 o 
   2  25   5      361.17      550.08    180.46 o 
   3  25   5      332.63      529.42    102.58 o 
   4  25   5      141.68       64.78    124.77 o 
   5  25   5       90.16        9.60    127.26 o 
   6  25   5        6.17      -23.95    130.97 o 
  -6  26   5       23.17       83.80    129.52 o 
  -5  26   5      669.84      718.74    138.27 o 
  -4  26   5      499.40      526.58    133.56 o 
  -3  26   5      697.20      423.74    131.16 o 
  -2  26   5      348.62      218.38    123.16 o 
   1  26   5       47.25      158.28    116.52 o 
   2  26   5      140.19      280.37    123.15 o 
   3  26   5       22.61       16.81    125.16 o 
   4  26   5       54.23       23.15     85.73 o 
  -4  27   5        1.51      -52.93    127.79 o 
  -3  27   5       10.99      -22.98    127.78 o 
  -2  27   5      445.40      575.38    128.20 o 
   1  27   5      191.35      223.30    119.86 o 
   2  27   5      546.29      650.86    124.70 o 
 -21   0   6     2560.06     2213.02    139.64 o 
 -20   0   6       36.02       99.80    123.28 o 
 -19   0   6       52.00      -13.20    117.52 o 
 -18   0   6     3305.66     3171.54    123.44 o 
 -17   0   6      311.43      315.79    113.04 o 
 -16   0   6      824.16     1163.96    117.51 o 
 -15   0   6      330.06      528.34     98.58 o 
 -14   0   6     4097.80     4781.06    116.85 o 
 -13   0   6       49.74      331.72     98.15 o 
 -12   0   6    26255.27    27086.98    152.90 o 
 -11   0   6      179.16      402.66     89.41 o 
 -10   0   6     1276.37     1106.85     75.98 o 
  -9   0   6     2381.99     2279.66     72.08 o 
  -8   0   6    43303.42    43528.63    490.59 o 
  -7   0   6      965.80     1166.18     29.20 o 
  -6   0   6     4013.22     4026.24     32.34 o 
  -5   0   6     1391.20     1273.71     26.53 o 
  -4   0   6     4261.31     4498.04     51.48 o 
  -3   0   6   113001.09   117095.41    536.34 o 
  -2   0   6     3418.99     4060.55     40.85 o 
  -1   0   6    38533.62    39060.79    276.14 o 
   0   0   6     1639.20     1699.75     21.02 o 
   1   0   6    14001.26    13558.25    181.04 o 
   2   0   6    10378.99    10776.03     51.63 o 
   3   0   6      536.73      670.49     34.30 o 
   4   0   6     2487.08     3509.93     43.21 o 
   5   0   6    40236.36    40760.75    410.91 o 
   6   0   6    11541.66    12189.76     73.19 o 
   7   0   6     3441.42     4082.75     60.79 o 
   8   0   6     5903.72     6035.63     43.31 o 
   9   0   6     6999.82     7057.82     47.50 o 
  10   0   6     2794.27     2481.26     44.94 o 
  11   0   6     3076.10     3077.69     86.81 o 
  12   0   6       97.47      123.64     71.28 o 
  13   0   6      172.00      296.59     83.24 o 
  14   0   6     1567.70     1589.02     67.15 o 
  15   0   6     7048.02     6937.80    126.43 o 
  16   0   6      843.34      849.27    104.07 o 
  17   0   6      978.95      804.17    113.34 o 
  18   0   6     2543.40     2501.13    137.06 o 
  19   0   6       15.48       42.20    141.96 o 
 -21   1   6      285.33      527.33    114.68 o 
 -20   1   6     2494.86     2580.70    148.39 o 
 -19   1   6      151.40      299.11     87.96 o 
 -18   1   6      107.89      161.92     81.53 o 
 -17   1   6      303.63      290.12     81.13 o 
 -16   1   6     6053.87     6528.77     95.07 o 
 -15   1   6        0.27      114.73     69.14 o 
 -14   1   6     6658.82     6991.96     85.65 o 
 -13   1   6       98.81      241.78    221.06 o 
 -12   1   6        8.97       83.01    148.08 o 
 -11   1   6       69.04       84.85    125.45 o 
 -10   1   6    14988.52    13887.81     77.31 o 
  -9   1   6     4226.71     4611.66    148.91 o 
  -8   1   6     3391.77     3117.00     76.38 o 
  -7   1   6     7809.10     8816.67     33.99 o 
  -6   1   6    12281.99    12814.92     83.49 o 
  -5   1   6     1602.86     1698.36     18.80 o 
  -4   1   6    28523.08    30396.29    371.91 o 
  -3   1   6    22768.86    23706.60    170.60 o 
  -2   1   6    83109.25    87411.53    412.84 o 
  -1   1   6     8179.34     8472.34     44.17 o 
   0   1   6    23004.74    23932.52    111.43 o 
   1   1   6     2482.76     2791.27     24.18 o 
   2   1   6     3864.84     4382.39     45.04 o 
   3   1   6    33795.74    33804.14    228.23 o 
   4   1   6    23293.28    25341.31    214.15 o 
   5   1   6     1463.49     1877.12     34.35 o 
   6   1   6     1850.91     2003.46     36.61 o 
   7   1   6    13897.81    12848.08    152.72 o 
   8   1   6      988.61     1053.98     23.67 o 
   9   1   6    31281.57    31107.40    146.67 o 
  10   1   6     3428.65     3305.94     41.37 o 
  11   1   6     1103.02      990.52     51.96 o 
  12   1   6      139.30      103.61     54.90 o 
  13   1   6     5117.24     4934.80     66.08 o 
  14   1   6       94.23       48.12     63.69 o 
  15   1   6      395.40      481.56     73.23 o 
  16   1   6     2233.08     2016.66     80.75 o 
  17   1   6      233.41      267.99     81.68 o 
  18   1   6      196.69      262.82     92.81 o 
  19   1   6     1624.45     1569.21    106.15 o 
 -21   2   6      558.98      676.22     98.43 o 
 -20   2   6        1.21       79.46     98.45 o 
 -19   2   6      651.36      770.37     94.09 o 
 -18   2   6     2381.23     2317.06     89.66 o 
 -17   2   6       40.56      141.42     82.13 o 
 -16   2   6       82.63      224.59     79.06 o 
 -15   2   6       79.74       45.50    144.00 o 
 -14   2   6      474.07      630.36    131.51 o 
 -13   2   6       23.25       54.17    156.31 o 
 -12   2   6     7110.85     6827.11    121.70 o 
 -11   2   6       19.72       70.68    139.74 o 
 -10   2   6     2470.23     2840.91    123.45 o 
  -9   2   6        3.53       -1.41     49.95 o 
  -8   2   6     9574.30     9802.31    128.90 o 
  -7   2   6     3530.47     3672.90     26.13 o 
  -6   2   6    15084.25    14896.96     77.45 o 
  -5   2   6     5925.14     6298.96     48.35 o 
  -4   2   6    10222.84    12092.25    165.16 o 
  -3   2   6       91.35      142.75     20.88 o 
  -2   2   6      100.10       90.35     21.01 o 
  -1   2   6     1055.45      927.60     20.60 o 
   0   2   6        3.62       19.25     12.77 o 
   1   2   6    26716.45    26759.65    140.92 o 
   2   2   6      144.00      211.38     17.82 o 
   3   2   6     1097.42     1084.63     25.61 o 
   4   2   6       10.12       29.18     24.88 o 
   5   2   6    10829.64    10045.69     45.15 o 
   6   2   6     1080.85     1074.47     34.59 o 
   7   2   6     5653.01     5380.52     79.14 o 
   8   2   6      359.18      327.49     22.28 o 
   9   2   6     2284.10     2212.71     26.84 o 
  10   2   6      102.81       84.96     37.74 o 
  11   2   6     5065.34     5148.89     85.88 o 
  12   2   6       90.42       49.68     53.63 o 
  13   2   6     2155.67     1825.91     63.06 o 
  14   2   6      808.70      809.08     68.04 o 
  15   2   6     1646.17     1764.68     81.53 o 
  16   2   6        9.95       83.80     80.47 o 
  17   2   6     2443.52     2321.99     89.39 o 
  18   2   6     1103.51      988.18     98.70 o 
  19   2   6        1.47      118.78    102.57 o 
 -21   3   6      258.85      403.82    162.83 o 
 -20   3   6      345.54      355.54     92.43 o 
 -19   3   6       51.88      148.61     85.53 o 
 -18   3   6        0.60      102.07     78.92 o 
 -17   3   6      254.99      357.94     80.05 o 
 -16   3   6     5616.18     4934.48    142.06 o 
 -15   3   6     6550.72     6242.10    377.70 o 
 -14   3   6     3639.54     3550.84    212.99 o 
 -13   3   6      188.69      269.63    146.78 o 
 -12   3   6     2256.66     2300.03    176.88 o 
 -11   3   6      565.66      592.06     89.11 o 
 -10   3   6     6969.58     7137.78     67.01 o 
  -9   3   6     2492.26     2594.44     62.43 o 
  -8   3   6    11375.71    11415.32     98.63 o 
  -7   3   6     2899.87     2706.73    113.87 o 
  -6   3   6    15742.39    16666.56     56.32 o 
  -5   3   6    21589.77    22792.79     76.14 o 
  -4   3   6    68548.08    70002.38    350.24 o 
  -3   3   6       23.78       75.18     18.95 o 
  -2   3   6    21350.54    20983.16    218.30 o 
  -1   3   6     5591.49     6100.06     24.44 o 
   0   3   6    10915.69    11493.14    235.01 o 
   1   3   6    24294.87    23191.33    157.72 o 
   2   3   6      163.49      230.76     17.44 o 
   3   3   6    27939.07    27860.66    209.42 o 
   4   3   6      948.56     1251.72     43.60 o 
   5   3   6     5960.76     6005.64     83.32 o 
   6   3   6      120.71      176.82     32.10 o 
   7   3   6     4864.65     5320.76     46.53 o 
   8   3   6        6.28      -21.80     21.80 o 
   9   3   6     1145.35     1108.60     37.33 o 
  10   3   6      951.05      884.55     39.30 o 
  11   3   6       35.95       38.75     34.90 o 
  12   3   6      511.93      533.52     49.12 o 
  13   3   6     1334.77     1350.20     78.50 o 
  14   3   6      534.37      580.43     64.07 o 
  15   3   6     1885.68     1778.62     67.07 o 
  16   3   6     1201.19     1105.44     76.74 o 
  17   3   6      108.14      180.96    121.59 o 
  18   3   6       12.08      108.94    114.66 o 
  19   3   6      180.31      171.19     98.75 o 
 -21   4   6       19.02      173.77    124.20 o 
 -20   4   6        2.36      163.62     97.81 o 
 -19   4   6      750.74      864.47    104.92 o 
 -18   4   6     1926.84     1849.39     90.82 o 
 -17   4   6       22.82       18.79     84.62 o 
 -16   4   6      155.73       96.86     95.86 o 
 -15   4   6      538.23      528.86    107.42 o 
 -14   4   6      254.94      232.10     69.21 o 
 -13   4   6     1442.93     1434.13     68.45 o 
 -12   4   6     4736.54     4914.69    233.37 o 
 -11   4   6       93.80       91.46     49.93 o 
 -10   4   6      637.52      597.02     41.87 o 
  -9   4   6     2295.13     2597.22     41.45 o 
  -8   4   6      827.81      805.67     33.43 o 
  -7   4   6     5661.26     6120.19     46.38 o 
  -6   4   6    10911.74    10763.59     48.04 o 
  -5   4   6      250.41      224.79     26.14 o 
  -4   4   6    31582.11    35483.01    230.99 o 
  -3   4   6    16856.22    18011.36    215.58 o 
  -2   4   6     1924.92     1815.79     45.82 o 
  -1   4   6     5105.72     4674.48     63.44 o 
   0   4   6      785.87     1101.88     28.70 o 
   1   4   6     4696.13     5046.77     22.17 o 
   2   4   6    11655.29    12486.36     31.96 o 
   3   4   6      232.70      256.81     22.28 o 
   4   4   6    42515.66    45941.82    565.21 o 
   5   4   6     3932.72     3728.33     52.76 o 
   6   4   6     3219.92     3473.45     40.54 o 
   7   4   6     8057.43     7747.96    135.68 o 
   8   4   6      146.32       72.44     34.52 o 
   9   4   6      243.49      128.00     36.87 o 
  10   4   6      924.16      976.28     39.02 o 
  11   4   6     1012.42     1074.48     41.05 o 
  12   4   6       93.50       85.04     40.39 o 
  13   4   6      162.48      142.38     59.97 o 
  14   4   6        0.79      -21.66     65.62 o 
  15   4   6        6.04       25.85     64.77 o 
  16   4   6        4.96       22.36     77.42 o 
  17   4   6      723.58      624.49     90.23 o 
  18   4   6      424.00      383.09     86.81 o 
 -21   5   6      420.79      628.86    145.91 o 
 -20   5   6      123.23      263.70     92.30 o 
 -19   5   6     1012.51     1134.62     87.76 o 
 -18   5   6      207.61      316.87     85.77 o 
 -17   5   6     1368.05     1239.91     81.54 o 
 -16   5   6      479.02      423.54     78.95 o 
 -15   5   6     1055.97     1092.85     93.56 o 
 -14   5   6        4.12      -35.49     67.67 o 
 -13   5   6       56.39       80.42     48.17 o 
 -12   5   6       35.78       56.27     47.23 o 
 -11   5   6     1724.83     1764.82     67.47 o 
 -10   5   6       38.51       -1.91     41.65 o 
  -9   5   6     8284.29     8345.57     51.33 o 
  -8   5   6     2258.75     2229.64     36.61 o 
  -7   5   6        0.27       28.43     29.92 o 
  -6   5   6     4381.49     5560.19     47.82 o 
  -5   5   6    26620.62    29064.34    262.58 o 
  -4   5   6     2490.91     2842.88     51.81 o 
  -3   5   6    54481.67    55681.54    417.77 o 
  -2   5   6      353.66      383.04     11.63 o 
  -1   5   6       64.35       58.02     11.58 o 
   0   5   6     6477.00     7053.37     61.32 o 
   1   5   6     3176.34     2990.53     21.51 o 
   2   5   6    27782.70    27782.09    163.77 o 
   3   5   6      348.84      379.63     24.03 o 
   4   5   6     1019.26      974.51     28.34 o 
   5   5   6      491.15      633.93     30.82 o 
   6   5   6      287.48      169.18     31.97 o 
   7   5   6       42.34       16.08     36.77 o 
   8   5   6     3057.55     2904.65     39.78 o 
   9   5   6      182.50      136.25     37.58 o 
  10   5   6     3670.97     3596.08     67.02 o 
  11   5   6     1297.40     1284.53     41.69 o 
  12   5   6      914.62      987.44     41.92 o 
  13   5   6      201.47      156.56     42.76 o 
  14   5   6     1968.75     2085.31     70.42 o 
  15   5   6      131.55      145.07     67.77 o 
  16   5   6       60.08       -7.24     57.20 o 
  17   5   6       23.85       77.09     86.79 o 
  18   5   6      211.39      216.54     92.18 o 
 -21   6   6      210.90      420.29    138.99 o 
 -20   6   6      486.08      549.46     88.62 o 
 -19   6   6        3.27       46.26     93.58 o 
 -18   6   6        3.05       -8.73     88.31 o 
 -17   6   6      909.67      879.66     85.54 o 
 -16   6   6        7.40      -25.08    115.57 o 
 -15   6   6     1065.33     1180.41     99.47 o 
 -14   6   6      300.42      430.59     49.50 o 
 -13   6   6      487.11      657.78     46.90 o 
 -12   6   6      305.63      338.97     47.69 o 
 -11   6   6     2394.14     2372.43     50.72 o 
 -10   6   6      139.67      138.77     42.04 o 
  -9   6   6      726.29      751.85     39.84 o 
  -8   6   6     2103.65     2459.23     38.59 o 
  -7   6   6    11086.32    10943.45     80.82 o 
  -6   6   6     1310.64     1427.33     31.00 o 
  -5   6   6     3265.72     2824.27     24.64 o 
  -4   6   6       68.66       92.70     18.38 o 
  -3   6   6      450.23      587.58     12.66 o 
  -2   6   6    11195.01    11711.77    139.76 o 
  -1   6   6       26.45       15.63     10.38 o 
   0   6   6     2439.74     2046.38     27.40 o 
   1   6   6     4588.39     4638.10     68.07 o 
   2   6   6     9819.60    10130.08     34.90 o 
   3   6   6      472.47      632.00     31.38 o 
   4   6   6     9626.94    10110.20     43.40 o 
   5   6   6        3.74       -2.94     28.48 o 
   6   6   6     7430.69     7235.95     47.54 o 
   7   6   6     1118.45     1022.76     34.90 o 
   8   6   6       27.21       18.78     31.40 o 
   9   6   6       22.18       11.30     39.99 o 
  10   6   6     2887.70     3090.26     45.93 o 
  11   6   6     1004.75     1031.33     42.49 o 
  12   6   6     5155.34     4684.80     77.05 o 
  13   6   6       45.37       39.33     44.84 o 
  14   6   6      144.64      108.77     61.94 o 
  15   6   6       51.81       43.86     65.91 o 
  16   6   6     1871.05     1689.11     80.34 o 
  17   6   6        4.30       35.83     86.66 o 
  18   6   6       51.09       92.19     90.00 o 
 -21   7   6      311.77      494.93    128.13 o 
 -20   7   6      483.05      581.49     96.94 o 
 -19   7   6      768.51      887.62    130.58 o 
 -18   7   6       89.11       93.10     85.10 o 
 -17   7   6      141.88      132.95     79.64 o 
 -16   7   6       35.07       10.21     75.60 o 
 -15   7   6     2948.18     3433.33     71.09 o 
 -14   7   6      708.02      649.78     51.19 o 
 -13   7   6      156.42      183.35     46.88 o 
 -12   7   6     1473.40     1569.42     49.15 o 
 -11   7   6      909.48      979.04     48.94 o 
 -10   7   6      634.93      751.08     43.58 o 
  -9   7   6     1820.30     1816.70     62.80 o 
  -8   7   6      248.48      218.74     36.26 o 
  -7   7   6     6270.66     6303.58     40.97 o 
  -6   7   6     3321.04     3216.64     31.16 o 
  -5   7   6     2857.33     2483.99     26.59 o 
  -4   7   6       50.06       63.42     24.14 o 
  -3   7   6     6305.46     6376.44    105.59 o 
  -2   7   6    13311.33    14177.61     80.76 o 
  -1   7   6    19349.89    19537.74    176.14 o 
   0   7   6       60.86       45.32     12.33 o 
   1   7   6     1516.27     1749.57     25.34 o 
   2   7   6    34373.24    35908.44    227.03 o 
   3   7   6      102.70      159.62     21.03 o 
   4   7   6     8896.79     8808.41     45.26 o 
   5   7   6     2637.24     2696.69     35.05 o 
   6   7   6     1382.37     1470.61     31.35 o 
   7   7   6      340.14      289.09     45.24 o 
   8   7   6     3573.14     3518.41     64.59 o 
   9   7   6       46.27       59.72     39.99 o 
  10   7   6     2162.85     2099.81     44.25 o 
  11   7   6        4.74        1.53     42.06 o 
  12   7   6     5435.90     5295.47     63.54 o 
  13   7   6        4.62        1.38     45.87 o 
  14   7   6      274.66      263.64     66.06 o 
  15   7   6       51.03       18.12     64.60 o 
  16   7   6      258.74      232.21     73.92 o 
  17   7   6     1013.48     1068.92     87.08 o 
  18   7   6      188.91      239.17     93.03 o 
 -21   8   6       30.81      132.45    121.90 o 
 -20   8   6       11.64       56.46    137.77 o 
 -19   8   6      286.34      352.14     88.77 o 
 -18   8   6      558.54      397.85     88.06 o 
 -17   8   6      843.69      759.83     82.49 o 
 -16   8   6     2781.10     2694.35     57.53 o 
 -15   8   6        1.57        9.92     52.05 o 
 -14   8   6      198.05      150.77     51.63 o 
 -13   8   6     2324.34     2409.83     77.03 o 
 -12   8   6     2565.19     2831.67     51.84 o 
 -11   8   6     4055.34     4329.38     53.04 o 
 -10   8   6      140.78       76.77     43.96 o 
  -9   8   6     2018.29     2117.54     49.44 o 
  -8   8   6     7826.84     7906.38     70.93 o 
  -7   8   6     1834.73     1732.14     59.52 o 
  -6   8   6      203.54      243.28     26.35 o 
  -5   8   6     3297.86     3455.20     27.68 o 
  -4   8   6    16956.51    17196.31    132.43 o 
  -3   8   6    28992.04    28294.75    435.64 o 
  -2   8   6     8486.28     8560.83    194.94 o 
  -1   8   6       72.87       25.90     31.00 o 
   0   8   6     8174.12     8492.42    115.32 o 
   1   8   6      801.51      899.64     20.16 o 
   2   8   6    36853.67    40210.28    377.10 o 
   3   8   6     1034.44     1041.65     23.99 o 
   4   8   6      558.63      731.62     30.69 o 
   5   8   6      344.47      352.92     33.61 o 
   6   8   6     6828.93     6530.29     80.22 o 
   7   8   6     1261.66     1312.43     38.72 o 
   8   8   6      134.68      128.73     39.35 o 
   9   8   6     3246.06     3185.04     86.20 o 
  10   8   6     8189.82     7849.74     89.58 o 
  11   8   6      720.33      669.05     44.91 o 
  12   8   6      815.55      883.27     46.64 o 
  13   8   6      318.26      329.95     45.36 o 
  14   8   6     1597.95     1455.83     66.71 o 
  15   8   6      131.78      117.65     68.44 o 
  16   8   6     1232.73     1184.18     79.82 o 
  17   8   6       14.20      -11.83     88.86 o 
  18   8   6       49.00       23.20     89.89 o 
 -20   9   6      168.43      193.78    131.79 o 
 -19   9   6      308.85      130.53    149.64 o 
 -18   9   6      241.40      203.76     82.46 o 
 -17   9   6       26.71      -78.36     78.36 o 
 -16   9   6      181.93      128.49     56.19 o 
 -15   9   6     5974.04     5806.76     66.35 o 
 -14   9   6      702.27      744.97     51.80 o 
 -13   9   6      214.80      175.70     48.67 o 
 -12   9   6       27.00       -8.27     46.61 o 
 -11   9   6      183.83      190.07     56.71 o 
 -10   9   6      605.22      618.72     46.82 o 
  -9   9   6     2214.36     2263.23     59.79 o 
  -8   9   6      155.42      162.16     40.08 o 
  -7   9   6     2100.33     2042.65     39.38 o 
  -6   9   6     4519.82     4775.24     52.43 o 
  -5   9   6       70.79       78.51     18.26 o 
  -4   9   6     5954.97     6358.02     88.46 o 
  -3   9   6    12117.50    12029.63     86.88 o 
  -2   9   6    20009.18    20154.72    191.54 o 
  -1   9   6       20.66       32.98     34.19 o 
   0   9   6     3194.52     2816.14     96.99 o 
   1   9   6    12824.71    12464.71     71.92 o 
   2   9   6     1382.14     1574.43     23.24 o 
   3   9   6     1065.28     1170.08     25.67 o 
   4   9   6     9460.31     9040.87     46.60 o 
   5   9   6     2414.33     2700.35     39.73 o 
   6   9   6      294.62      277.45     34.19 o 
   7   9   6     1633.12     1605.36     40.02 o 
   8   9   6     8234.01     8017.80     63.11 o 
   9   9   6     2251.31     2346.86     43.76 o 
  10   9   6      696.33      605.62     42.30 o 
  11   9   6     1176.79     1240.25     45.02 o 
  12   9   6     1933.14     1880.49     49.21 o 
  13   9   6     1284.78     1147.21     50.83 o 
  14   9   6     1063.38      953.70     69.38 o 
  15   9   6       62.28       82.50     69.02 o 
  16   9   6      358.72      308.10     70.89 o 
  17   9   6        8.82      -14.75     83.70 o 
  18   9   6      237.14      165.30     95.76 o 
 -19  10   6       21.12       12.00    124.76 o 
 -18  10   6     1106.61      831.71    140.43 o 
 -17  10   6       27.20      -75.33    136.20 o 
 -16  10   6      154.30       97.12     71.10 o 
 -15  10   6       82.63       75.33     54.87 o 
 -14  10   6      809.33      769.89     52.99 o 
 -13  10   6     1993.98     1865.04     53.39 o 
 -12  10   6     1719.24     1657.41     49.85 o 
 -11  10   6      663.23      671.82     53.51 o 
 -10  10   6       62.91       74.79     77.41 o 
  -9  10   6     1990.53     2040.34     48.45 o 
  -8  10   6     3587.29     3826.91     66.36 o 
  -7  10   6     1388.89     1562.40     35.09 o 
  -6  10   6      890.16      941.99     50.77 o 
  -5  10   6      272.38      172.81     14.82 o 
  -4  10   6     5573.33     5227.09     59.37 o 
  -3  10   6      501.08      527.47     32.34 o 
  -2  10   6     1365.71     1175.55     38.40 o 
  -1  10   6     2261.01     2530.43     38.95 o 
   0  10   6     4213.75     3722.38     33.07 o 
   1  10   6      100.74       71.04     11.52 o 
   2  10   6      837.23      717.12     23.57 o 
   3  10   6     1111.80     1139.49     47.06 o 
   4  10   6       23.59       30.25     32.80 o 
   5  10   6     3926.07     3897.28     70.54 o 
   6  10   6     1448.64     1419.23     54.11 o 
   7  10   6     4719.19     5148.77     51.68 o 
   8  10   6      752.00      607.98     40.65 o 
   9  10   6       24.55       36.16     41.00 o 
  10  10   6     1130.52     1113.79     44.52 o 
  11  10   6     1525.83     1404.07     46.44 o 
  12  10   6        0.89       15.71     44.89 o 
  13  10   6       77.60      117.33     48.13 o 
  14  10   6      260.93      271.44     64.70 o 
  15  10   6       48.51      -54.57     54.57 o 
  16  10   6       36.10      -14.56     71.43 o 
  17  10   6      116.90       58.82     85.04 o 
  18  10   6       20.69      -59.76     90.73 o 
 -19  11   6      171.21      102.23    147.81 o 
 -18  11   6       30.45      -97.17    143.31 o 
 -17  11   6     1223.45     1253.42     97.21 o 
 -16  11   6      343.04      298.08     95.72 o 
 -15  11   6       46.52        5.17     71.56 o 
 -14  11   6      263.01      258.68     65.95 o 
 -13  11   6      256.34      127.89     85.31 o 
 -12  11   6       80.45      107.76     70.72 o 
 -11  11   6     5789.89     6056.19    237.34 o 
 -10  11   6     1251.57     1342.67     43.62 o 
  -9  11   6       71.35      160.94     41.54 o 
  -8  11   6     3261.24     3037.09     48.61 o 
  -7  11   6      142.27       98.97     32.98 o 
  -6  11   6     2530.78     2321.00     27.58 o 
  -5  11   6      236.71      246.30     25.74 o 
  -4  11   6     3425.03     3497.24     43.76 o 
  -3  11   6       45.91      101.84     34.93 o 
  -2  11   6     2791.37     2360.20     42.49 o 
  -1  11   6      402.48      414.04     29.56 o 
   0  11   6     1921.44     1875.27     32.61 o 
   1  11   6      285.10      243.86     13.16 o 
   2  11   6      303.00      239.09     23.76 o 
   3  11   6     7605.98     7382.71     96.17 o 
   4  11   6      120.39      157.73     33.57 o 
   5  11   6     5567.21     5429.78     75.46 o 
   6  11   6     6812.70     6673.00     47.90 o 
   7  11   6     1949.79     1815.72     42.24 o 
   8  11   6        1.50      -17.14     38.28 o 
   9  11   6     1729.18     1734.45     44.28 o 
  10  11   6      617.22      436.38     43.83 o 
  11  11   6       23.37       40.97     45.24 o 
  12  11   6      982.40     1075.91     52.74 o 
  13  11   6      886.73      895.35     83.55 o 
  14  11   6      183.61      152.40     69.85 o 
  15  11   6      179.30       79.81     55.57 o 
  16  11   6      690.10      584.01     60.25 o 
  17  11   6        5.30       12.53     86.96 o 
  18  11   6      250.27      264.01     89.92 o 
 -19  12   6       26.05      -86.95    147.96 o 
 -18  12   6     1232.58      873.08    127.19 o 
 -17  12   6      310.66      231.23    129.89 o 
 -16  12   6      217.78      170.58     99.00 o 
 -15  12   6       60.66       44.43     73.31 o 
 -14  12   6      201.56      237.59     68.35 o 
 -13  12   6     2098.32     2026.82     99.26 o 
 -12  12   6     1166.90     1038.28     66.50 o 
 -11  12   6     1094.25     1013.61    131.06 o 
 -10  12   6      479.12      519.43     60.32 o 
  -9  12   6     1057.89     1050.12     61.06 o 
  -8  12   6     4421.34     4626.92    218.61 o 
  -7  12   6     2412.17     2448.36     61.12 o 
  -6  12   6     1467.78     1426.98     46.50 o 
  -5  12   6      142.12      124.03     27.89 o 
  -4  12   6      649.89      694.07     40.85 o 
  -3  12   6      790.79      797.68     43.92 o 
  -2  12   6      876.29      802.45     41.78 o 
  -1  12   6       24.52       22.34     31.61 o 
   0  12   6      501.24      725.05     34.05 o 
   1  12   6     2038.01     1881.04     70.85 o 
   2  12   6      167.29      180.72     16.60 o 
   3  12   6     3682.45     3726.93     31.46 o 
   4  12   6        6.26      -32.09     32.75 o 
   5  12   6     1033.08     1156.98     39.79 o 
   6  12   6      598.59      470.68     39.55 o 
   7  12   6       32.89        2.40     37.59 o 
   8  12   6     1751.86     1474.46     42.15 o 
   9  12   6       75.46       72.48     42.00 o 
  10  12   6     1492.84     1346.45     46.26 o 
  11  12   6     3359.11     3240.40     93.27 o 
  12  12   6      200.06      215.05     48.02 o 
  13  12   6        9.16       33.96     63.33 o 
  14  12   6      148.99       62.82     54.79 o 
  15  12   6        8.02      -10.59     56.00 o 
  16  12   6       16.51       21.11     85.70 o 
  17  12   6      489.49      508.26    118.82 o 
 -18  13   6       78.80      -67.74    125.81 o 
 -17  13   6      526.99      565.55    100.33 o 
 -16  13   6      153.14      180.09    101.20 o 
 -15  13   6     1466.41     1522.68    147.45 o 
 -14  13   6      151.97      222.93     89.47 o 
 -13  13   6      114.73       51.28     66.20 o 
 -12  13   6       27.90        9.87     64.73 o 
 -11  13   6       13.18       66.85     63.95 o 
 -10  13   6     2839.50     2795.81     67.55 o 
  -9  13   6      903.59     1032.63     58.76 o 
  -8  13   6      594.43      544.45     57.72 o 
  -7  13   6      222.26      224.54     57.94 o 
  -6  13   6     1273.16     1298.08     50.04 o 
  -5  13   6     2837.21     2961.32     34.66 o 
  -4  13   6      156.67      168.50     41.73 o 
  -3  13   6       36.71       44.81     37.75 o 
  -2  13   6       47.53       16.00     42.08 o 
  -1  13   6     2285.96     2262.17     37.75 o 
   0  13   6      688.58      809.46     42.45 o 
   1  13   6      123.55      108.11     21.02 o 
   2  13   6     1568.82     1659.04     23.05 o 
   3  13   6      114.99      150.72     28.26 o 
   4  13   6     3223.81     3259.89     41.11 o 
   5  13   6       25.91       20.78     34.24 o 
   6  13   6        4.21       22.74     34.58 o 
   7  13   6       63.70       93.48     37.02 o 
   8  13   6     5708.89     5728.13     57.36 o 
   9  13   6        3.56       63.14     41.68 o 
  10  13   6        1.68       29.19     43.10 o 
  11  13   6      261.92      348.02     46.73 o 
  12  13   6      308.55      468.29     48.03 o 
  13  13   6       47.89      138.55     50.98 o 
  14  13   6       62.12       55.21     56.32 o 
  15  13   6       19.67       17.05     56.89 o 
  16  13   6        3.49       93.61     79.77 o 
  17  13   6      262.45      314.17     79.69 o 
 -18  14   6      464.00      399.69    138.85 o 
 -17  14   6      443.20      519.45    117.04 o 
 -16  14   6       95.42       38.58     84.78 o 
 -15  14   6       42.99        1.85    102.07 o 
 -14  14   6      123.87      106.15     72.25 o 
 -13  14   6     2394.17     2332.64    103.87 o 
 -12  14   6      292.79      373.83     68.08 o 
 -11  14   6      315.79      290.27     62.58 o 
 -10  14   6      450.93      394.96     62.08 o 
  -9  14   6      913.41      998.08     62.84 o 
  -8  14   6      866.94      855.16     59.98 o 
  -7  14   6     4504.38     4466.34     63.65 o 
  -6  14   6      291.35      337.15     34.74 o 
  -5  14   6      182.28      121.82     45.15 o 
  -4  14   6        4.44        6.55     42.71 o 
  -3  14   6      340.94      274.54     41.53 o 
  -2  14   6      213.93      219.08     43.58 o 
  -1  14   6        7.48       12.72     34.45 o 
   0  14   6      518.55      602.04     35.39 o 
   1  14   6       55.78       -1.37     38.43 o 
   2  14   6     2747.98     2606.50     58.32 o 
   3  14   6       57.99       -6.17     42.97 o 
   4  14   6     3664.14     3529.19     98.38 o 
   5  14   6     1377.75     1139.32     62.48 o 
   6  14   6     1917.82     2199.61     38.92 o 
   7  14   6      113.35       85.81     37.41 o 
   8  14   6       46.67       73.18     39.98 o 
   9  14   6        1.38       36.70     40.93 o 
  10  14   6     1898.26     2018.42     46.95 o 
  11  14   6      645.43      612.57     46.05 o 
  12  14   6      140.43      178.11     50.97 o 
  13  14   6       56.48      122.48     51.89 o 
  14  14   6       19.05      -53.67    108.64 o 
  15  14   6       23.01       -9.48     88.83 o 
  16  14   6     1898.71     1937.49     90.16 o 
  17  14   6      886.08      838.04     86.76 o 
 -18  15   6      602.08      616.29    139.83 o 
 -17  15   6      134.52      232.05     83.39 o 
 -16  15   6      750.45      970.35     80.64 o 
 -15  15   6     2552.64     2437.44     85.88 o 
 -14  15   6        0.01       66.38     93.60 o 
 -13  15   6      351.61      411.31     72.63 o 
 -12  15   6        7.80       80.99     65.67 o 
 -11  15   6      335.43      493.80     66.47 o 
 -10  15   6      340.73      260.96     63.43 o 
  -9  15   6      612.85      766.37     94.10 o 
  -8  15   6      126.23      201.43     48.49 o 
  -7  15   6      975.09     1037.65     69.26 o 
  -6  15   6     2581.36     2363.29     56.35 o 
  -5  15   6     2612.38     2635.96     48.33 o 
  -4  15   6      936.56      850.61     33.16 o 
  -3  15   6       16.43      -15.89     33.72 o 
  -2  15   6      616.03      491.67     32.38 o 
  -1  15   6     2937.16     2704.76     36.45 o 
   0  15   6     2574.43     2287.20     39.33 o 
   1  15   6      128.84       83.35     41.99 o 
   2  15   6    14072.57    13756.71     97.14 o 
   3  15   6        6.72       -8.29     56.29 o 
   4  15   6      932.13      927.21     43.48 o 
   5  15   6     5207.42     4717.45     55.29 o 
   6  15   6      228.13      239.82     45.64 o 
   7  15   6      177.16      124.11     47.05 o 
   8  15   6     2059.63     2132.02     53.63 o 
   9  15   6      252.86      260.32     49.64 o 
  10  15   6      580.38      486.12     60.60 o 
  11  15   6      363.95      540.47     95.89 o 
  12  15   6     1082.34     1294.10    193.04 o 
  13  15   6        0.43       32.58    181.56 o 
  14  15   6      118.26       32.58    114.90 o 
  15  15   6      122.37       88.79    116.98 o 
  16  15   6      404.27      521.97    120.60 o 
 -17  16   6     2531.66     2562.44     88.27 o 
 -16  16   6      168.55      212.20     82.26 o 
 -15  16   6       21.59      107.30     78.90 o 
 -14  16   6        9.07       54.87     77.94 o 
 -13  16   6     1465.20     1606.08     75.80 o 
 -12  16   6        8.81       20.47     66.88 o 
 -11  16   6      831.35     1065.79     91.46 o 
 -10  16   6     1089.33      939.12     95.00 o 
  -9  16   6     3757.15     3627.49     96.98 o 
  -8  16   6     1011.51      959.77     53.43 o 
  -7  16   6     3829.19     3874.86     65.73 o 
  -6  16   6     3201.81     3006.09    117.32 o 
  -5  16   6      786.54      697.74     35.75 o 
  -4  16   6     1695.76     1689.83     36.83 o 
  -3  16   6      209.71      196.16     33.71 o 
  -2  16   6        1.43      -30.93     30.93 o 
  -1  16   6     1876.60     1633.34     62.06 o 
   0  16   6      857.21      781.51     34.34 o 
   1  16   6     1241.01     1140.67     36.56 o 
   2  16   6     5038.95     4974.47     47.10 o 
   3  16   6     1332.13     1331.87     43.61 o 
   4  16   6     4732.59     4606.56     54.03 o 
   5  16   6     4780.88     4671.19     54.89 o 
   6  16   6     5924.65     6304.40    116.38 o 
   7  16   6        9.90       16.06     97.38 o 
   8  16   6      417.77      337.35     91.53 o 
   9  16   6     1040.44      924.47     95.20 o 
  10  16   6     2520.96     2632.47    102.74 o 
  11  16   6       49.31      171.72     97.94 o 
  12  16   6      119.20      142.17    182.09 o 
  13  16   6      269.30      151.26    115.86 o 
  14  16   6       52.90        7.22    117.19 o 
  15  16   6       29.44       87.93    120.78 o 
 -17  17   6      155.05      244.18    113.51 o 
 -16  17   6      314.87      390.94     85.32 o 
 -15  17   6     1828.00     1720.31     81.64 o 
 -14  17   6       62.41       84.64     75.67 o 
 -13  17   6      157.83      186.73     72.38 o 
 -12  17   6      220.69      244.40     71.78 o 
 -11  17   6     2188.06     2210.44     76.00 o 
 -10  17   6        3.14       41.76     54.28 o 
  -9  17   6     2909.41     3083.08     88.35 o 
  -8  17   6      234.09      296.55     51.44 o 
  -7  17   6      947.47     1061.84     73.74 o 
  -6  17   6     2071.38     1876.73    129.78 o 
  -5  17   6     2380.47     2408.37     47.57 o 
  -4  17   6     2985.32     2810.58     36.68 o 
  -3  17   6     1956.35     1744.41     30.32 o 
  -2  17   6     1667.48     1799.95     35.19 o 
  -1  17   6       29.93      -19.14     31.02 o 
   0  17   6     3083.82     2919.85     60.17 o 
   1  17   6      499.52      556.39     35.04 o 
   2  17   6     2615.88     2348.34     78.55 o 
   3  17   6       30.23      -51.25     87.81 o 
   4  17   6     1088.97     1185.75     95.11 o 
   5  17   6     2186.02     2214.17    105.88 o 
   6  17   6     1338.98     1264.69     96.16 o 
   7  17   6      748.10      702.15    102.04 o 
   8  17   6     2941.82     3275.44    111.94 o 
   9  17   6      156.73      166.32     94.86 o 
  10  17   6      912.68     1063.41    116.08 o 
  11  17   6       28.77      -12.04    141.45 o 
  12  17   6      257.62      342.69    179.78 o 
  13  17   6      101.54      -31.66    122.00 o 
  14  17   6     2152.53     2108.11    129.35 o 
 -17  18   6      787.42      796.26    116.13 o 
 -16  18   6      100.70      170.55     84.81 o 
 -15  18   6       42.73       60.62     82.50 o 
 -14  18   6      664.86      716.52     82.60 o 
 -13  18   6      480.27      551.99     78.88 o 
 -12  18   6      384.23      404.19     60.70 o 
 -11  18   6      527.96      526.80     57.74 o 
 -10  18   6       80.65       95.69     56.77 o 
  -9  18   6      765.73      856.31     76.70 o 
  -8  18   6        9.38       -9.63     50.83 o 
  -7  18   6     4260.32     4579.34     80.11 o 
  -6  18   6      383.33      455.33     47.19 o 
  -5  18   6      201.84      153.43     37.27 o 
  -4  18   6     2093.21     2407.23     53.79 o 
  -3  18   6      391.27      494.11     31.67 o 
  -2  18   6       14.81      -10.64     30.71 o 
  -1  18   6     3993.63     4090.67     52.57 o 
   0  18   6     4351.42     4029.54     68.11 o 
   1  18   6      648.53      770.54     75.50 o 
   2  18   6     3301.30     3296.84    118.47 o 
   3  18   6      694.55      759.51     94.06 o 
   4  18   6     2432.22     2344.73     98.55 o 
   5  18   6      468.86      481.67     94.84 o 
   6  18   6     5892.86     5963.90    119.65 o 
   7  18   6        1.37      -22.60     94.10 o 
   8  18   6      159.01      187.25    106.55 o 
   9  18   6      310.19      376.01     77.84 o 
  10  18   6     2150.70     2353.82    193.28 o 
  11  18   6       15.23       72.52    135.19 o 
  12  18   6     1277.73     1347.02    228.58 o 
  13  18   6       88.09       20.80    123.15 o 
 -16  19   6        1.99       12.46    106.43 o 
 -15  19   6     1096.10     1280.13    107.50 o 
 -14  19   6       56.23       17.60     65.15 o 
 -13  19   6      317.34      321.80     63.67 o 
 -12  19   6      693.38      686.33     71.80 o 
 -11  19   6     2718.47     2669.01    115.02 o 
 -10  19   6      139.02      100.13     57.31 o 
  -9  19   6     1329.28     1093.99     64.50 o 
  -8  19   6      296.38      329.14     52.49 o 
  -7  19   6       61.07      103.55     47.84 o 
  -6  19   6        9.05       47.14     73.72 o 
  -5  19   6     3047.39     3187.91    121.20 o 
  -4  19   6      369.59      246.53     34.18 o 
  -3  19   6      966.65     1010.25     40.55 o 
  -2  19   6     1674.41     1597.79     42.22 o 
  -1  19   6      797.75      803.88     42.42 o 
   0  19   6      112.07       90.38     41.67 o 
   1  19   6     1632.19     1968.21     62.25 o 
   2  19   6     1008.58     1086.16     96.07 o 
   3  19   6        2.36      -56.22     98.02 o 
   4  19   6     1278.56     1255.23    103.67 o 
   5  19   6       80.56       56.90     98.13 o 
   6  19   6      432.82      414.72     72.24 o 
   7  19   6       16.96       21.43     87.74 o 
   8  19   6     3783.11     3780.02     84.69 o 
   9  19   6      200.44      168.39    151.73 o 
  10  19   6      931.59     1085.80    122.56 o 
  11  19   6      405.11      502.09    155.18 o 
  12  19   6      640.48      557.76    127.01 o 
 -14  20   6        1.23       74.14    126.32 o 
 -13  20   6     1373.43     1572.48     94.36 o 
 -12  20   6        5.94       42.76     88.81 o 
 -11  20   6      354.51      369.32     85.39 o 
 -10  20   6       29.55      122.89     81.65 o 
  -9  20   6      277.68      363.12     81.45 o 
  -8  20   6      286.45      304.08     77.25 o 
  -7  20   6     3269.72     3525.36     87.60 o 
  -6  20   6      734.91      736.87     73.53 o 
  -5  20   6       19.59        1.27     52.39 o 
  -4  20   6       23.66      -17.12     43.78 o 
  -3  20   6     1152.02     1136.62     42.05 o 
  -2  20   6      239.35      248.79     41.16 o 
  -1  20   6      183.78      211.51     40.55 o 
   0  20   6     4254.04     4129.60     48.27 o 
   1  20   6      146.90      132.72     50.50 o 
   2  20   6      123.18      130.40     68.35 o 
   3  20   6      630.39      687.65     70.06 o 
   4  20   6     2610.03     2771.37     76.94 o 
   5  20   6       91.12       91.43     74.06 o 
   6  20   6     2228.86     2354.85     81.85 o 
   7  20   6      285.15      176.15     93.91 o 
   8  20   6       49.27       45.68    138.54 o 
   9  20   6      745.01      938.67     85.40 o 
  10  20   6      236.96      377.44    176.16 o 
  11  20   6      481.02      419.43    127.04 o 
 -13  21   6        0.91       48.39    126.66 o 
 -12  21   6       44.27      -20.36     84.72 o 
 -11  21   6      114.09      175.15     91.38 o 
 -10  21   6       50.18      110.92     85.51 o 
  -9  21   6       52.92       41.21     82.67 o 
  -8  21   6      533.23      638.66     84.64 o 
  -7  21   6       51.60      118.92     84.73 o 
  -6  21   6      276.63      268.25     80.50 o 
  -5  21   6      649.39      613.66     60.27 o 
  -4  21   6      887.00      927.35     48.65 o 
  -3  21   6      500.79      465.02     42.26 o 
  -2  21   6      287.53      290.41     41.69 o 
  -1  21   6      154.07      146.33     40.88 o 
   0  21   6        5.01       76.82     49.68 o 
   1  21   6      861.96      866.65     50.64 o 
   2  21   6      234.57      333.20     70.94 o 
   3  21   6      166.46      158.57     69.08 o 
   4  21   6      653.99      789.85     82.90 o 
   5  21   6       36.15       37.51     73.90 o 
   6  21   6      222.84      192.29     77.03 o 
   7  21   6      432.34      529.16    123.20 o 
   8  21   6      243.79      330.81    160.58 o 
   9  21   6      321.17      317.26     82.83 o 
  10  21   6      208.21      129.38    224.46 o 
 -11  22   6      609.89      627.59    104.37 o 
 -10  22   6      559.93      769.82     94.79 o 
  -9  22   6      323.91      501.53     91.56 o 
  -8  22   6     1804.10     1934.62     93.78 o 
  -7  22   6     1117.05     1326.35     88.78 o 
  -6  22   6     1858.99     1895.41    142.51 o 
  -5  22   6      206.93      242.66     64.07 o 
  -4  22   6       85.28       36.18     64.62 o 
  -3  22   6      254.03      216.80     49.53 o 
  -2  22   6      331.12      323.14     43.44 o 
  -1  22   6      383.27      461.49     45.78 o 
   0  22   6      629.56      666.95     50.60 o 
   1  22   6      644.86      653.02     54.11 o 
   2  22   6      273.94      224.06     71.85 o 
   3  22   6      138.31      116.00     73.55 o 
   4  22   6       40.63       39.78    128.49 o 
   5  22   6      872.85     1067.47    172.30 o 
   6  22   6      123.41      154.36    106.78 o 
   7  22   6        2.63       60.95    118.62 o 
   8  22   6       51.33       73.16     82.53 o 
   9  22   6       84.28      195.39    200.69 o 
 -10  23   6       31.79      263.82    191.34 o 
  -9  23   6      107.37      250.14     96.22 o 
  -8  23   6      263.47      312.15    128.10 o 
  -7  23   6       62.59      123.07    120.04 o 
  -6  23   6      602.29      578.87     71.75 o 
  -5  23   6       64.32       24.23     69.45 o 
  -4  23   6      636.96      612.74     69.80 o 
  -3  23   6      540.75      565.61     64.96 o 
  -2  23   6      541.34      571.27     52.28 o 
  -1  23   6      630.44      692.56     49.22 o 
   0  23   6      766.10     1079.05     55.62 o 
   1  23   6      343.43      365.07     74.27 o 
   2  23   6      506.77      547.98     75.50 o 
   3  23   6     1422.84     1567.17    103.30 o 
   4  23   6       56.70       85.71    114.68 o 
   5  23   6        5.53      123.70     80.02 o 
   6  23   6      302.09      414.92    121.25 o 
   7  23   6      213.62      344.74    134.52 o 
   8  23   6      156.81      193.45     87.31 o 
  -9  24   6      400.41      561.78    130.27 o 
  -8  24   6      897.73     1089.76    129.11 o 
  -7  24   6        8.85       86.02    133.77 o 
  -6  24   6      145.38      143.62    121.97 o 
  -5  24   6      520.26      349.71    128.33 o 
  -4  24   6       11.37      -31.90    123.89 o 
  -3  24   6        8.52       -3.00     64.70 o 
  -2  24   6       15.54       74.28     55.16 o 
  -1  24   6     1453.31     1508.09     68.76 o 
   0  24   6      267.20      510.19     57.68 o 
   1  24   6     2163.58     2367.06     91.33 o 
   2  24   6      371.02      494.66    140.21 o 
   3  24   6      144.27      224.06    127.49 o 
   4  24   6      373.84      580.43     96.08 o 
   5  24   6      600.90      696.88    105.82 o 
   6  24   6       13.50      146.25    132.94 o 
   7  24   6        3.34      136.77    173.03 o 
  -7  25   6      111.88      160.27    132.30 o 
  -6  25   6      552.24      598.23    132.27 o 
  -5  25   6        6.83      -66.47    124.37 o 
  -4  25   6       66.23      -21.64    123.03 o 
  -3  25   6      141.64      103.37    121.57 o 
  -2  25   6       70.31       28.89    122.57 o 
  -1  25   6      942.09     1384.96    104.38 o 
   0  25   6     1437.99     1918.68    138.69 o 
   1  25   6      255.89      476.53    176.60 o 
   2  25   6       23.40      169.38    107.43 o 
   3  25   6      169.07      211.10     88.00 o 
   4  25   6      191.55      320.97    120.92 o 
   5  25   6       39.97      153.17    111.59 o 
  -6  26   6        3.79      -54.69    137.96 o 
  -5  26   6      298.67      294.40    134.92 o 
  -4  26   6        4.76      -79.53    128.67 o 
  -3  26   6       95.80      -15.11    130.63 o 
   0  26   6        0.35      255.30    105.47 o 
   1  26   6      676.48      938.28     82.01 o 
   2  26   6      297.97      604.14    206.38 o 
   3  26   6       92.94      154.71     83.78 o 
   4  26   6       69.64       93.40    128.23 o 
  -4  27   6       78.62      -55.48    136.05 o 
  -3  27   6      214.23       78.88    127.86 o 
   1  27   6       31.54      100.56    122.46 o 
   2  27   6      308.78      369.76    128.44 o 
 -21   1   7      435.20      564.05    101.41 o 
 -20   1   7      263.56      272.09     95.34 o 
 -19   1   7        4.67       66.96     89.18 o 
 -18   1   7       34.02       33.04     82.07 o 
 -17   1   7      198.68      246.26     83.17 o 
 -16   1   7       14.64      118.78     71.62 o 
 -15   1   7      862.29     1006.01     96.41 o 
 -14   1   7       22.41      230.50     69.24 o 
 -13   1   7      249.23      436.61     67.10 o 
 -12   1   7       16.36      152.47     66.79 o 
 -11   1   7     4432.92     4885.65     91.80 o 
 -10   1   7     2263.93     2566.56     59.20 o 
  -9   1   7     1487.65     2151.44     35.60 o 
  -8   1   7     6076.63     7162.38     67.02 o 
  -7   1   7      542.16      660.31     21.11 o 
  -6   1   7     9028.90     9081.56    110.57 o 
  -5   1   7      305.19      339.91     22.52 o 
  -4   1   7      316.80      408.49     26.48 o 
  -3   1   7     2578.57     3055.09     40.87 o 
  -2   1   7       47.89       49.88     23.22 o 
  -1   1   7     2778.09     2663.67     25.61 o 
   0   1   7      622.65      824.85     14.21 o 
   1   1   7      596.25      579.53     13.85 o 
   2   1   7     4371.69     4229.04     60.43 o 
   3   1   7     4369.99     4336.15     87.01 o 
   4   1   7       79.46       60.53     26.41 o 
   5   1   7      156.25       86.85     30.64 o 
   6   1   7      795.51      676.18     37.18 o 
   7   1   7      731.88      572.26     40.11 o 
   8   1   7      526.07      567.33     45.47 o 
   9   1   7     2652.32     2487.72     32.35 o 
  10   1   7     2539.80     2366.42     39.33 o 
  11   1   7      228.39      235.37     54.49 o 
  12   1   7     1700.45     1555.29     55.47 o 
  13   1   7        4.09        2.90     58.13 o 
  14   1   7      513.08      513.16     52.29 o 
  15   1   7      328.23      361.53     57.97 o 
  16   1   7      544.23      526.70     78.97 o 
  17   1   7       31.31      104.89     79.26 o 
  18   1   7       24.09      118.70     91.89 o 
 -21   2   7       11.17      129.53    104.56 o 
 -20   2   7      123.97      200.63    101.61 o 
 -19   2   7      932.69      866.90    107.74 o 
 -18   2   7        3.33       -7.45     82.05 o 
 -17   2   7     1089.82      968.97     81.56 o 
 -16   2   7       30.70      159.61     72.09 o 
 -15   2   7        9.67      218.18     82.65 o 
 -14   2   7      889.63     1016.35     71.58 o 
 -13   2   7     5168.77     5590.65     92.09 o 
 -12   2   7      663.92      678.06     65.78 o 
 -11   2   7      956.86     1178.49     35.97 o 
 -10   2   7      948.87     1081.80     40.64 o 
  -9   2   7     2322.60     2315.20     28.51 o 
  -8   2   7       25.20       51.27     21.92 o 
  -7   2   7      916.15      901.92     20.07 o 
  -6   2   7      375.66      244.03     26.11 o 
  -5   2   7     2587.92     2147.63     44.49 o 
  -4   2   7     4134.14     4832.90     64.26 o 
  -3   2   7    25375.32    26034.00    183.60 o 
  -2   2   7     1899.55     1796.15     36.48 o 
  -1   2   7      581.49      682.54     23.35 o 
   0   2   7    19839.13    19742.35    152.44 o 
   1   2   7     4590.31     4831.78     29.10 o 
   2   2   7     9958.87    10695.90     86.17 o 
   3   2   7     1501.54     1702.33     28.18 o 
   4   2   7     4440.94     4257.90     36.72 o 
   5   2   7    14021.45    14347.02     61.24 o 
   6   2   7     1089.50     1121.98     38.05 o 
   7   2   7      217.54      199.47     38.11 o 
   8   2   7     5012.39     4870.39     53.16 o 
   9   2   7     1953.62     2140.86     39.67 o 
  10   2   7      104.50       93.02     36.89 o 
  11   2   7      893.84      865.67     37.93 o 
  12   2   7      830.83      765.69     55.25 o 
  13   2   7     1614.92     1383.55     60.41 o 
  14   2   7     2994.70     2659.75     90.31 o 
  15   2   7      240.51      272.51     68.65 o 
  16   2   7      133.30      163.34     83.66 o 
  17   2   7      197.69      109.88     83.88 o 
  18   2   7      250.38      369.74     96.68 o 
 -21   3   7      339.32      430.40     97.66 o 
 -20   3   7     1048.39      963.29     95.70 o 
 -19   3   7     1125.92     1034.13     90.87 o 
 -18   3   7       97.58       73.33     78.44 o 
 -17   3   7     2301.30     2207.83     84.83 o 
 -16   3   7      879.47     1059.92     77.36 o 
 -15   3   7     6142.47     6327.92     98.27 o 
 -14   3   7      400.78      611.85    139.22 o 
 -13   3   7     1566.84     1564.33     67.56 o 
 -12   3   7     1231.60     1496.43     70.01 o 
 -11   3   7     8234.39     8695.83    131.96 o 
 -10   3   7      279.12      328.22     36.49 o 
  -9   3   7     2620.10     2720.52     27.60 o 
  -8   3   7     6680.06     6511.90    151.14 o 
  -7   3   7     5045.49     5052.94     35.46 o 
  -6   3   7      219.37      405.35     27.38 o 
  -5   3   7    12749.61    14076.53     74.25 o 
  -4   3   7    12237.56    11854.21    123.03 o 
  -3   3   7    12932.55    12654.08     73.63 o 
  -2   3   7     1728.65     2330.99     22.90 o 
  -1   3   7      172.82      103.33     17.88 o 
   0   3   7     1495.96     1652.90     24.08 o 
   1   3   7      309.34      260.25     17.03 o 
   2   3   7    16835.53    16024.92     36.23 o 
   3   3   7     4376.08     3469.09     30.30 o 
   4   3   7       73.05      118.44     27.49 o 
   5   3   7        0.17        9.80     29.98 o 
   6   3   7    11048.61    10979.20     98.06 o 
   7   3   7     1556.82     1386.40     41.62 o 
   8   3   7     4084.14     4186.33     53.62 o 
   9   3   7     4264.87     4350.96     44.00 o 
  10   3   7     1157.98     1265.61     39.96 o 
  11   3   7       26.75       16.84     36.59 o 
  12   3   7     2032.32     2097.26     61.49 o 
  13   3   7      172.29      136.70     65.39 o 
  14   3   7      201.92      183.81     64.33 o 
  15   3   7     3438.44     3477.78     78.65 o 
  16   3   7      525.14      485.07     83.39 o 
  17   3   7      428.80      546.64     85.68 o 
  18   3   7        3.88       13.12     96.45 o 
 -21   4   7      100.15      158.39    101.13 o 
 -20   4   7      160.16      246.95    124.97 o 
 -19   4   7     2819.77     2751.18    100.64 o 
 -18   4   7      469.44      442.75     86.25 o 
 -17   4   7      789.55      921.87     83.50 o 
 -16   4   7      111.05      202.21     74.79 o 
 -15   4   7      669.83      728.32     87.39 o 
 -14   4   7     2678.95     2672.85     74.17 o 
 -13   4   7     8031.84     8679.82    165.29 o 
 -12   4   7     1580.93     1583.72     69.78 o 
 -11   4   7     1563.76     1696.92     83.23 o 
 -10   4   7     2430.35     2605.02    107.36 o 
  -9   4   7    12817.33    12778.72     69.25 o 
  -8   4   7     1512.13     1452.94    112.58 o 
  -7   4   7     1018.12     1306.78     45.55 o 
  -6   4   7    24004.54    25867.49     98.27 o 
  -5   4   7      978.11     1086.62     25.49 o 
  -4   4   7     4895.92     5371.40     96.23 o 
  -3   4   7    49260.86    51651.55    244.21 o 
  -2   4   7    20242.49    21008.12    386.79 o 
  -1   4   7     2116.14     2629.30     31.40 o 
   0   4   7    19899.78    18873.70     59.65 o 
   1   4   7    15966.74    15691.88    137.00 o 
   2   4   7      888.30      653.77     19.63 o 
   3   4   7     8602.33     8836.51     39.14 o 
   4   4   7    35670.84    35287.73    266.18 o 
   5   4   7     5856.39     6145.18     43.08 o 
   6   4   7    13536.74    13577.00     87.81 o 
   7   4   7     1096.12     1101.40     43.78 o 
   8   4   7    10617.48    10792.46     81.97 o 
   9   4   7     2190.90     2255.45     53.34 o 
  10   4   7     1485.53     1671.84     40.80 o 
  11   4   7      782.45      753.12     39.20 o 
  12   4   7      249.54      342.96     50.04 o 
  13   4   7     1180.57      924.41     66.35 o 
  14   4   7     1998.59     2034.28     69.85 o 
  15   4   7      816.92      826.74     67.67 o 
  16   4   7      101.93      130.71     75.07 o 
  17   4   7     1833.66     1656.02     90.32 o 
  18   4   7     1035.99     1192.15     89.88 o 
 -21   5   7      715.40     1002.69    146.13 o 
 -20   5   7      691.46      740.17     99.09 o 
 -19   5   7        0.64       35.91     82.83 o 
 -18   5   7       61.48      133.79     82.93 o 
 -17   5   7     3242.04     3022.93     82.72 o 
 -16   5   7      202.18      215.86     77.60 o 
 -15   5   7     7066.84     6957.90    107.80 o 
 -14   5   7      144.12      112.10     66.93 o 
 -13   5   7       13.26       -6.30     63.15 o 
 -12   5   7       44.53      -16.28     64.04 o 
 -11   5   7     5147.96     5296.41    189.41 o 
 -10   5   7      203.19      389.19     68.25 o 
  -9   5   7     5298.83     5857.60    105.41 o 
  -8   5   7       43.16      113.87     59.10 o 
  -7   5   7     1364.47     1209.88     31.67 o 
  -6   5   7       55.97      160.78     26.24 o 
  -5   5   7     7378.99     8289.39     73.74 o 
  -4   5   7      253.23      481.15     20.41 o 
  -3   5   7    18446.82    18989.01     82.80 o 
  -2   5   7     2078.68     1932.76     30.47 o 
  -1   5   7    20991.82    20151.14    338.90 o 
   0   5   7    15951.91    15483.04     97.50 o 
   1   5   7        7.63       31.91     17.03 o 
   2   5   7    24164.98    24180.06    160.34 o 
   3   5   7        3.62       -9.30     25.11 o 
   4   5   7    31710.71    33414.28    260.34 o 
   5   5   7      955.95      981.33     32.91 o 
   6   5   7     5566.38     5222.12     45.50 o 
   7   5   7       78.51       38.06     39.61 o 
   8   5   7    11702.89    11111.70    120.30 o 
   9   5   7     1113.78     1096.15     44.07 o 
  10   5   7     7140.00     6771.22     49.47 o 
  11   5   7       41.59       46.26     41.38 o 
  12   5   7     3695.51     3730.27     65.98 o 
  13   5   7     2033.96     1958.65     93.23 o 
  14   5   7      546.08      561.91     65.20 o 
  15   5   7     2912.96     2746.18     72.02 o 
  16   5   7      128.19       59.17     74.29 o 
  17   5   7       36.36      135.16     90.33 o 
  18   5   7     1586.69     1603.89     96.06 o 
 -21   6   7       97.80      261.33    130.81 o 
 -20   6   7      658.24      658.18     93.66 o 
 -19   6   7      522.24      651.82    123.86 o 
 -18   6   7        2.39       16.58     85.95 o 
 -17   6   7      334.97      334.85     78.24 o 
 -16   6   7      921.43      740.97     72.78 o 
 -15   6   7     1159.01     1195.15     73.51 o 
 -14   6   7       83.68       25.60     69.72 o 
 -13   6   7     7617.98     7494.63     81.03 o 
 -12   6   7     4686.53     4642.55    117.82 o 
 -11   6   7      550.34      474.00     64.80 o 
 -10   6   7      170.52       79.17     42.80 o 
  -9   6   7     5977.54     5897.71    135.30 o 
  -8   6   7     1412.39     1306.07     61.78 o 
  -7   6   7     4889.45     4888.39     48.97 o 
  -6   6   7    20691.30    22380.49    125.04 o 
  -5   6   7      511.76      392.62     22.84 o 
  -4   6   7       20.82       11.05     18.38 o 
  -3   6   7    13658.09    13557.42     60.83 o 
  -2   6   7     2683.37     2047.50     44.37 o 
  -1   6   7     2844.48     2743.05     20.10 o 
   0   6   7      864.92      750.96     23.51 o 
   1   6   7       25.67        4.68     17.34 o 
   2   6   7    11707.78    12314.13     58.03 o 
   3   6   7    13370.33    14774.64     74.95 o 
   4   6   7     1318.87      984.57     29.44 o 
   5   6   7     2632.35     2627.65     37.36 o 
   6   6   7      976.71      895.22     36.54 o 
   7   6   7     1460.87     1525.48     42.21 o 
   8   6   7     3008.00     2879.45     52.83 o 
   9   6   7     2088.88     1942.45     41.97 o 
  10   6   7     4013.68     4147.32     47.62 o 
  11   6   7       67.01       11.21     42.72 o 
  12   6   7        7.16       53.63     43.37 o 
  13   6   7      732.55      700.31     45.56 o 
  14   6   7     1770.31     1778.92     81.70 o 
  15   6   7      226.57      213.14     72.58 o 
  16   6   7       10.67       -7.62     72.95 o 
  17   6   7      919.73      807.29     85.54 o 
  18   6   7      881.12      959.43     93.19 o 
 -21   7   7     2632.15     2406.56    132.20 o 
 -20   7   7        1.46       72.09     86.91 o 
 -19   7   7       40.89      156.73     94.19 o 
 -18   7   7      202.70      345.71    143.47 o 
 -17   7   7      244.94      385.41     82.01 o 
 -16   7   7        2.07       37.03     75.54 o 
 -15   7   7      531.48      478.16     88.87 o 
 -14   7   7      988.24      968.09     73.57 o 
 -13   7   7      338.23      325.31     65.48 o 
 -12   7   7      324.93      348.96     47.89 o 
 -11   7   7    11734.06    11857.97    132.36 o 
 -10   7   7     3859.95     3642.24     87.61 o 
  -9   7   7     5277.60     5611.62     47.81 o 
  -8   7   7      645.61      615.37     48.56 o 
  -7   7   7     4784.65     4745.56     42.97 o 
  -6   7   7     2010.64     2240.65     32.60 o 
  -5   7   7    17115.76    16530.56     86.52 o 
  -4   7   7    11067.75    12016.94    129.87 o 
  -3   7   7     1001.44      981.27     34.28 o 
  -2   7   7     6636.07     6370.05     44.99 o 
  -1   7   7      421.24      432.14     11.27 o 
   0   7   7     2003.98     1894.10     17.96 o 
   1   7   7       78.05      183.73     17.83 o 
   2   7   7      788.18      668.42     20.52 o 
   3   7   7     3992.65     4032.75     39.21 o 
   4   7   7      355.13      277.01     28.21 o 
   5   7   7      264.73      370.70     33.06 o 
   6   7   7     4876.88     4713.40     45.31 o 
   7   7   7      600.02      697.65     41.14 o 
   8   7   7     4724.91     4518.49     50.52 o 
   9   7   7      442.06      429.16     41.83 o 
  10   7   7     1470.84     1523.27     45.12 o 
  11   7   7      181.18      247.96     41.95 o 
  12   7   7     5625.50     5571.51     56.75 o 
  13   7   7      127.00      123.51     46.49 o 
  14   7   7      476.15      460.03     62.43 o 
  15   7   7      943.55     1108.39     71.38 o 
  16   7   7        3.85       40.71     76.71 o 
  17   7   7     1954.59     2158.63    129.20 o 
  18   7   7      429.32      362.98     97.53 o 
 -20   8   7      127.36      158.79    132.48 o 
 -19   8   7     1571.45     1679.82     95.94 o 
 -18   8   7      880.12      902.39    177.15 o 
 -17   8   7        1.81      131.57    103.38 o 
 -16   8   7      503.88      369.64     73.79 o 
 -15   8   7      891.62     1010.05     72.79 o 
 -14   8   7      417.14      272.73     68.62 o 
 -13   8   7     4278.68     4221.29     93.97 o 
 -12   8   7      185.18      165.21     46.28 o 
 -11   8   7        2.03      -43.64     72.37 o 
 -10   8   7       14.10       -2.84     44.72 o 
  -9   8   7     2146.83     2475.04     60.56 o 
  -8   8   7      959.74      966.30     70.25 o 
  -7   8   7    25194.43    26759.77    153.79 o 
  -6   8   7     1739.55     1634.88     27.88 o 
  -5   8   7      125.84      239.68     20.92 o 
  -4   8   7      851.50      743.11     13.81 o 
  -3   8   7       21.28       51.93     33.68 o 
  -2   8   7      289.21      161.05     32.11 o 
  -1   8   7     1290.87     1641.02     37.70 o 
   0   8   7    14829.21    14597.60    106.98 o 
   1   8   7      301.54      350.57     17.58 o 
   2   8   7      718.50      790.00     20.10 o 
   3   8   7    10110.25    10440.42     37.52 o 
   4   8   7      678.23      639.69     30.83 o 
   5   8   7     4935.87     4970.42     34.92 o 
   6   8   7      464.77      410.25     39.21 o 
   7   8   7      124.90       33.51     45.86 o 
   8   8   7     1836.25     1863.16     44.49 o 
   9   8   7     2513.00     2364.01     43.88 o 
  10   8   7     5430.71     5186.27     71.41 o 
  11   8   7       11.66       24.33     44.54 o 
  12   8   7      273.19      273.43     46.04 o 
  13   8   7      137.74      230.93     48.02 o 
  14   8   7     1161.48     1267.89     61.13 o 
  15   8   7       29.99       31.08     73.98 o 
  16   8   7       12.45      -23.61     72.53 o 
  17   8   7      103.14       56.60     89.52 o 
  18   8   7      124.13       44.49     91.28 o 
 -20   9   7      146.74       30.39    152.34 o 
 -19   9   7       29.40        4.99    136.22 o 
 -18   9   7      246.45      185.27    122.82 o 
 -17   9   7      134.90      138.43    111.47 o 
 -16   9   7      329.16      359.01     88.30 o 
 -15   9   7       33.66      -44.74     67.55 o 
 -14   9   7       12.01       -0.89     52.28 o 
 -13   9   7       41.03      -22.12     48.21 o 
 -12   9   7     1460.55     1251.95     48.58 o 
 -11   9   7     5138.03     5099.74     64.31 o 
 -10   9   7     9948.96    10284.54     86.78 o 
  -9   9   7     4277.15     4277.67     59.35 o 
  -8   9   7      454.82      474.87     35.60 o 
  -7   9   7      367.66      355.23     35.10 o 
  -6   9   7     6304.26     5918.21     43.03 o 
  -5   9   7     2896.90     2799.74     24.37 o 
  -4   9   7    21275.43    21409.87    568.47 o 
  -3   9   7      291.07      316.27     37.32 o 
  -2   9   7      111.40      196.20     34.68 o 
  -1   9   7      611.50      525.71     35.50 o 
   0   9   7     4964.06     4758.36     90.21 o 
   1   9   7    11878.87    11603.28     61.98 o 
   2   9   7    10835.32    10658.52     39.90 o 
   3   9   7     7694.32     8034.19     89.19 o 
   4   9   7     3707.82     3473.08     37.92 o 
   5   9   7     2652.69     2398.99     40.88 o 
   6   9   7     1483.56     1729.44     44.17 o 
   7   9   7     4205.30     3860.76     52.55 o 
   8   9   7      389.57      355.99     40.34 o 
   9   9   7      487.68      469.23     41.45 o 
  10   9   7      468.98      396.39     41.90 o 
  11   9   7     2620.31     2506.99     49.64 o 
  12   9   7      319.30      337.95     46.26 o 
  13   9   7      380.58      454.27     48.28 o 
  14   9   7      540.39      540.49     52.25 o 
  15   9   7      545.51      584.19     72.44 o 
  16   9   7        4.96        3.60     69.53 o 
  17   9   7      785.37      773.76     84.55 o 
  18   9   7      325.73      361.06     91.69 o 
 -19  10   7     1608.88     1433.01    150.51 o 
 -18  10   7      917.77      769.49    146.47 o 
 -17  10   7        8.63      -37.59    133.59 o 
 -16  10   7      174.17       88.35    124.78 o 
 -15  10   7      803.72      626.47     71.31 o 
 -14  10   7     2202.90     2228.14     83.04 o 
 -13  10   7      530.05      467.87     49.88 o 
 -12  10   7     1592.85     1728.18     62.50 o 
 -11  10   7      377.11      286.25     74.10 o 
 -10  10   7     1231.11     1082.88     74.76 o 
  -9  10   7      124.07      164.58     41.60 o 
  -8  10   7      754.93      799.57     37.59 o 
  -7  10   7      306.35      397.13     38.23 o 
  -6  10   7       10.95        8.83     12.67 o 
  -5  10   7       43.85       56.79     18.25 o 
  -4  10   7    10480.82    10335.55    424.25 o 
  -3  10   7     6057.15     5566.57     50.59 o 
  -2  10   7    12368.68    12472.75    199.50 o 
  -1  10   7    15932.33    15243.64    150.46 o 
   0  10   7       31.89        6.76     33.49 o 
   1  10   7       64.63       72.50      9.60 o 
   2  10   7     5483.93     6002.31     67.69 o 
   3  10   7     6131.75     6036.23     35.34 o 
   4  10   7     5113.85     4924.78     95.46 o 
   5  10   7     4664.60     4761.51     47.61 o 
   6  10   7       25.88       41.46     41.58 o 
   7  10   7       49.99       67.92     39.25 o 
   8  10   7      626.37      714.21     41.15 o 
   9  10   7     3458.13     3420.96     47.44 o 
  10  10   7      313.46      271.79     43.15 o 
  11  10   7      405.40      367.45     46.80 o 
  12  10   7     1112.92     1066.66     48.51 o 
  13  10   7     1126.62     1062.63     50.90 o 
  14  10   7        0.42       15.99     52.12 o 
  15  10   7      505.30      441.59     69.73 o 
  16  10   7      468.56      333.24     72.89 o 
  17  10   7        6.79      -83.30     83.30 o 
 -19  11   7      551.05      428.51    143.91 o 
 -18  11   7        5.59      -66.20    122.67 o 
 -17  11   7      576.31      477.74    120.11 o 
 -16  11   7     2265.73     2274.80    125.88 o 
 -15  11   7      182.16      122.85     70.70 o 
 -14  11   7       15.51        2.72     65.27 o 
 -13  11   7        0.75       21.59     65.30 o 
 -12  11   7     3054.59     3305.39    202.73 o 
 -11  11   7       79.58      102.95     72.31 o 
 -10  11   7     9578.97    10314.69     79.97 o 
  -9  11   7    10526.60    10113.50     77.15 o 
  -8  11   7      353.11      412.08     59.50 o 
  -7  11   7      310.61      305.45     48.14 o 
  -6  11   7     3456.37     3451.26     50.47 o 
  -5  11   7       72.77       50.39     42.87 o 
  -4  11   7        8.85        3.84     45.14 o 
  -3  11   7    16424.28    14917.36    292.29 o 
  -2  11   7       37.03      103.94     39.50 o 
  -1  11   7     4238.83     4250.60     39.33 o 
   0  11   7     1541.18     1405.24     38.26 o 
   1  11   7    17948.21    18663.95    172.70 o 
   2  11   7        1.35       -4.99     13.24 o 
   3  11   7     5028.91     5145.52     35.97 o 
   4  11   7       24.68       18.61     36.12 o 
   5  11   7     8673.78     8555.95     82.07 o 
   6  11   7     4612.31     4441.39     68.52 o 
   7  11   7    19529.34    19153.94    168.63 o 
   8  11   7       33.43       23.73     40.03 o 
   9  11   7       12.55        6.06     41.59 o 
  10  11   7       27.10      -38.12     45.21 o 
  11  11   7     2753.63     2726.47     59.99 o 
  12  11   7       20.87       32.49     47.60 o 
  13  11   7     1527.76     1643.33     96.99 o 
  14  11   7     1063.05     1231.52     80.82 o 
  15  11   7        8.56      -32.22     66.73 o 
  16  11   7      354.26      277.99     61.41 o 
  17  11   7      193.57       -2.81     96.05 o 
 -19  12   7       21.88      -23.75    130.26 o 
 -18  12   7      410.65      217.59    138.23 o 
 -17  12   7      247.03       76.36    130.17 o 
 -16  12   7       79.16       96.63    113.88 o 
 -15  12   7      382.56      376.33     80.59 o 
 -14  12   7     4771.98     4931.54    262.26 o 
 -13  12   7        0.06      -33.32     96.25 o 
 -12  12   7     2344.43     2561.05    119.45 o 
 -11  12   7      135.31      330.52     62.24 o 
 -10  12   7     7468.59     7526.34     84.89 o 
  -9  12   7      697.75      804.42     59.62 o 
  -8  12   7     2079.81     2382.14     53.19 o 
  -7  12   7       28.05       60.15     48.12 o 
  -6  12   7      474.47      579.32     46.83 o 
  -5  12   7     4198.16     3689.75     49.44 o 
  -4  12   7     4241.58     3802.86     63.00 o 
  -3  12   7      441.74      489.54     44.31 o 
  -2  12   7     3407.35     3238.54     48.26 o 
  -1  12   7    25060.48    24680.64    102.63 o 
   0  12   7     3024.41     2917.97     78.22 o 
   1  12   7     1984.73     2134.22     35.56 o 
   2  12   7     3374.30     3155.94     24.58 o 
   3  12   7     4068.45     4091.50     41.23 o 
   4  12   7      296.32      247.65     37.58 o 
   5  12   7     3349.59     3206.04     42.70 o 
   6  12   7     2201.28     2273.27     40.99 o 
   7  12   7      520.09      453.61     38.63 o 
   8  12   7      569.42      420.13     41.50 o 
   9  12   7     5817.79     5786.01     53.73 o 
  10  12   7      310.18      196.75     46.09 o 
  11  12   7     2807.28     2844.65     60.69 o 
  12  12   7     1349.51     1403.23     69.06 o 
  13  12   7       37.85       44.55     51.45 o 
  14  12   7       48.01       32.58     59.12 o 
  15  12   7      626.58      467.28     59.71 o 
  16  12   7     1626.01     1544.77     65.83 o 
  17  12   7        0.60       44.81     80.45 o 
 -18  13   7      235.37       61.71    145.80 o 
 -17  13   7       33.70     -116.45    139.40 o 
 -16  13   7     2716.97     2462.72    128.09 o 
 -15  13   7       22.20       40.27     77.06 o 
 -14  13   7      390.44      347.76     70.59 o 
 -13  13   7      175.65      169.84     65.97 o 
 -12  13   7     1182.56     1288.61     69.74 o 
 -11  13   7      752.38      742.74     64.05 o 
 -10  13   7     1197.26     1088.67     62.05 o 
  -9  13   7      628.88      737.95     61.00 o 
  -8  13   7      278.92      203.61     49.28 o 
  -7  13   7     2062.92     2306.09     60.73 o 
  -6  13   7     3967.41     3970.93     81.90 o 
  -5  13   7     1564.90     1563.54     58.06 o 
  -4  13   7     3141.65     2861.02     62.76 o 
  -3  13   7     8691.24     8668.13    206.67 o 
  -2  13   7     3144.58     3123.66     49.53 o 
  -1  13   7       26.19       31.05     35.30 o 
   0  13   7     2401.96     2462.95     90.18 o 
   1  13   7     5410.09     5172.97     55.16 o 
   2  13   7     2815.79     2498.80     54.44 o 
   3  13   7     2842.84     2867.70     47.79 o 
   4  13   7       79.26      101.19     35.66 o 
   5  13   7     1155.34     1105.51     36.09 o 
   6  13   7      445.79      454.04     36.32 o 
   7  13   7     5716.13     5949.38     62.41 o 
   8  13   7      790.01      661.64     42.83 o 
   9  13   7       22.41       49.19     43.21 o 
  10  13   7      187.25      138.28     45.92 o 
  11  13   7     5565.75     5568.74     77.75 o 
  12  13   7      567.93      693.51     85.83 o 
  13  13   7     1404.45     1286.77     70.58 o 
  14  13   7      355.61      371.73     54.90 o 
  15  13   7       17.98        8.76     63.97 o 
  16  13   7      639.36      633.35     61.24 o 
  17  13   7      531.62      522.12    122.08 o 
 -18  14   7      752.56      710.52    141.00 o 
 -17  14   7       53.59       10.78    136.26 o 
 -16  14   7      118.05      210.48    119.25 o 
 -15  14   7      299.81      501.35     79.31 o 
 -14  14   7     1107.88     1130.49     72.81 o 
 -13  14   7        0.06       66.45     68.19 o 
 -12  14   7      296.17      216.98     67.38 o 
 -11  14   7     1019.78      823.51     67.53 o 
 -10  14   7     4050.71     4487.57     73.31 o 
  -9  14   7      649.73      717.59     51.39 o 
  -8  14   7     6958.89     7729.01     80.15 o 
  -7  14   7      255.78      302.25     48.48 o 
  -6  14   7       36.12       23.01     47.25 o 
  -5  14   7     3419.78     3320.00     49.64 o 
  -4  14   7     2708.06     2556.89     56.22 o 
  -3  14   7       96.51       89.36     48.54 o 
  -2  14   7     7174.93     7042.92     63.36 o 
  -1  14   7     2370.11     2214.11     40.92 o 
   0  14   7     1520.68     1343.29     48.23 o 
   1  14   7      152.74      132.73     41.98 o 
   2  14   7      109.05       43.86     40.32 o 
   3  14   7      214.56      160.10     42.85 o 
   4  14   7     2042.97     2010.94    100.46 o 
   5  14   7     1709.16     1678.15     70.97 o 
   6  14   7      576.56      602.24     47.86 o 
   7  14   7      461.23      375.29     49.73 o 
   8  14   7      555.73      603.27     41.57 o 
   9  14   7     2096.78     2301.27     46.80 o 
  10  14   7      307.31      418.59     45.71 o 
  11  14   7      765.34      877.49     69.58 o 
  12  14   7      791.08      885.90     59.11 o 
  13  14   7       77.94      146.80     53.73 o 
  14  14   7        3.51      -11.66    110.60 o 
  15  14   7     1848.09     1807.22     88.66 o 
  16  14   7     1362.57     1282.51     88.73 o 
  17  14   7        1.50       76.84    122.12 o 
 -18  15   7      491.87      609.02    127.15 o 
 -17  15   7      104.90      252.51    130.68 o 
 -16  15   7      790.52     1070.75    119.75 o 
 -15  15   7      199.19      304.09     80.59 o 
 -14  15   7       45.31       53.04     74.77 o 
 -13  15   7      130.63      297.87     73.21 o 
 -12  15   7      667.78      800.53     67.79 o 
 -11  15   7      162.69      257.91     67.02 o 
 -10  15   7      232.01      332.20     54.50 o 
  -9  15   7      998.44     1033.56     54.85 o 
  -8  15   7      318.41      315.66     49.39 o 
  -7  15   7     2059.97     2075.59    100.13 o 
  -6  15   7     2639.83     3004.53     73.65 o 
  -5  15   7      194.95      154.74     43.96 o 
  -4  15   7        3.36        1.72     46.22 o 
  -3  15   7     1248.51     1307.62     48.60 o 
  -2  15   7     1309.78     1315.49     39.59 o 
  -1  15   7      597.61      540.35     37.14 o 
   0  15   7        5.99       26.54     40.48 o 
   1  15   7     2306.37     2115.49     62.39 o 
   2  15   7     3293.72     3307.46     41.93 o 
   3  15   7     3292.00     3056.03     42.59 o 
   4  15   7     1839.70     1965.23     54.26 o 
   5  15   7      528.88      567.37     47.98 o 
   6  15   7      786.54      689.84     49.14 o 
   7  15   7      714.63      717.22     51.12 o 
   8  15   7       14.49       20.29     50.21 o 
   9  15   7        5.93       19.68     51.65 o 
  10  15   7      663.97      667.16     96.31 o 
  11  15   7      914.25      956.94    116.55 o 
  12  15   7       33.16       96.38     96.42 o 
  13  15   7      483.50      488.04    161.06 o 
  14  15   7      358.13      314.29    115.50 o 
  15  15   7      136.63       57.13    119.49 o 
  16  15   7      631.04      668.67    123.87 o 
 -17  16   7       80.76      146.66     88.79 o 
 -16  16   7      255.56      335.26    113.83 o 
 -15  16   7      456.45      566.96     83.69 o 
 -14  16   7      318.35      383.92     79.76 o 
 -13  16   7      250.00      252.43     73.99 o 
 -12  16   7       23.62       47.74     56.35 o 
 -11  16   7      710.99      728.33     54.84 o 
 -10  16   7      722.13      740.61     54.46 o 
  -9  16   7      112.48      154.07     52.42 o 
  -8  16   7      814.89      932.04     55.55 o 
  -7  16   7        7.64      101.73     50.15 o 
  -6  16   7      333.63      311.15     36.46 o 
  -5  16   7      214.93      229.73     44.26 o 
  -4  16   7      139.92      128.63     46.10 o 
  -3  16   7      100.81       16.63     37.35 o 
  -2  16   7       42.48        7.98     31.73 o 
  -1  16   7      190.42      141.08     33.23 o 
   0  16   7      484.94      430.77     36.02 o 
   1  16   7      131.48      165.56     40.11 o 
   2  16   7       68.72       60.52     44.95 o 
   3  16   7      520.82      555.28     44.88 o 
   4  16   7      197.02      127.22     44.87 o 
   5  16   7      155.12      173.42     46.54 o 
   6  16   7      186.50      150.35     47.07 o 
   7  16   7        5.75        2.08     49.86 o 
   8  16   7      142.09      114.89    103.17 o 
   9  16   7      276.98      422.69    105.01 o 
  10  16   7      107.36      151.99    106.12 o 
  11  16   7      316.51      419.39    109.55 o 
  12  16   7      914.96     1078.50    109.38 o 
  13  16   7       21.40       12.82    147.84 o 
  14  16   7       13.87      -88.20    121.49 o 
  15  16   7      962.71      863.20    122.60 o 
 -17  17   7       67.23       70.69    128.84 o 
 -16  17   7       32.16       59.86     78.62 o 
 -15  17   7        8.86       -9.77     65.14 o 
 -14  17   7       55.27       90.33     64.16 o 
 -13  17   7      291.13      279.27     60.46 o 
 -12  17   7       73.13       76.85     60.58 o 
 -11  17   7       45.83      108.19     56.74 o 
 -10  17   7      951.86      971.56     70.59 o 
  -9  17   7      305.47      452.18     54.20 o 
  -8  17   7      147.73      175.45     50.76 o 
  -7  17   7      271.47      298.18     49.66 o 
  -6  17   7       12.12       47.56     45.70 o 
  -5  17   7      598.21      489.53     45.57 o 
  -4  17   7       10.90      -24.48     39.52 o 
  -3  17   7       13.36      -34.09     34.09 o 
  -2  17   7     1279.84     1161.66     35.26 o 
  -1  17   7       47.75        3.20     32.31 o 
   0  17   7      971.87      885.17     37.81 o 
   1  17   7      203.32      150.06     51.41 o 
   2  17   7        1.42      -19.76     36.76 o 
   3  17   7      824.62      762.44     46.92 o 
   4  17   7       25.39      -81.68     97.74 o 
   5  17   7      373.95      438.16     96.00 o 
   6  17   7      541.67      463.84    102.71 o 
   7  17   7      122.02       85.88     94.01 o 
   8  17   7       38.93       77.38     99.18 o 
   9  17   7      212.51      345.02    108.44 o 
  10  17   7       17.73      154.48    111.38 o 
  11  17   7      469.81      612.36    114.27 o 
  12  17   7      191.81      231.77    209.08 o 
  13  17   7       57.69       63.60    141.02 o 
  14  17   7      149.90      123.59    122.99 o 
 -17  18   7      162.90      278.97    128.21 o 
 -16  18   7       87.94       79.45    109.78 o 
 -15  18   7       47.22       40.27     76.91 o 
 -14  18   7       19.34       22.49     63.70 o 
 -13  18   7      158.88      142.73     63.00 o 
 -12  18   7       94.98       94.05     61.35 o 
 -11  18   7        1.53        7.08     56.35 o 
 -10  18   7      340.76      284.50     55.21 o 
  -9  18   7      365.97      307.62     53.29 o 
  -8  18   7       51.46       52.72     49.80 o 
  -7  18   7        0.30       52.04     49.98 o 
  -6  18   7        0.95       15.26     46.57 o 
  -5  18   7     1588.51     1518.38     44.10 o 
  -4  18   7       14.30      -34.94     34.94 o 
  -3  18   7      342.37      271.18     34.80 o 
  -2  18   7      129.32       66.11     34.08 o 
  -1  18   7      275.05      268.45     47.06 o 
   0  18   7     1548.03     1543.48     57.19 o 
   1  18   7      353.70      318.74     57.14 o 
   2  18   7       19.12       -6.84     64.24 o 
   3  18   7      457.14      394.96     90.06 o 
   4  18   7      231.85      135.27     92.40 o 
   5  18   7       33.09       12.65    102.52 o 
   6  18   7        1.50       12.52     93.41 o 
   7  18   7        6.19       29.21    106.66 o 
   8  18   7       55.98        7.35     96.93 o 
   9  18   7     1231.75     1420.61    107.54 o 
  10  18   7      321.64      456.59    216.85 o 
  11  18   7       75.81      164.14    178.48 o 
  12  18   7       37.06       87.31    185.93 o 
  13  18   7        5.80      -84.95    127.30 o 
 -16  19   7       68.10       72.28    120.34 o 
 -15  19   7       81.37       49.12    111.44 o 
 -14  19   7      157.37       64.21     80.40 o 
 -13  19   7      297.22      186.27     64.90 o 
 -12  19   7      384.53      383.91     65.69 o 
 -11  19   7      509.99      575.98     61.97 o 
 -10  19   7      201.20      122.50     57.63 o 
  -9  19   7      241.90      119.44     56.07 o 
  -8  19   7      510.55      489.61     52.16 o 
  -7  19   7      463.78      441.10     50.33 o 
  -6  19   7      142.23      169.30     52.59 o 
  -5  19   7      102.38       41.56     40.97 o 
  -4  19   7      237.55      138.81     36.92 o 
  -3  19   7      231.91      236.11     39.38 o 
  -2  19   7     1856.55     1765.15     44.15 o 
  -1  19   7      656.49      549.44     48.96 o 
   0  19   7      498.72      519.88     56.55 o 
   1  19   7     2217.54     2009.78    134.36 o 
   2  19   7      165.64      122.09     56.33 o 
   3  19   7      420.76      254.04     97.49 o 
   4  19   7        0.26       -0.02     94.36 o 
   5  19   7      690.86      792.56     97.72 o 
   6  19   7        9.06       14.74    107.70 o 
   7  19   7      183.78      178.15     98.67 o 
   8  19   7       10.48      141.59    114.89 o 
   9  19   7      370.77      391.50    103.13 o 
  10  19   7       38.80       57.78    112.45 o 
  11  19   7      110.20      147.54    189.66 o 
  12  19   7       62.45      142.81    158.79 o 
 -13  20   7      171.23       93.62    129.59 o 
 -12  20   7      297.04      424.63     91.06 o 
 -11  20   7      285.94      334.79     87.14 o 
 -10  20   7      587.36      623.43     83.76 o 
  -9  20   7      439.59      439.69     81.22 o 
  -8  20   7      290.25      377.64     80.37 o 
  -7  20   7        5.24      -38.11    116.31 o 
  -6  20   7      171.59      301.50    107.02 o 
  -5  20   7      290.86      299.88     61.33 o 
  -4  20   7       20.79       -3.48     46.04 o 
  -3  20   7      445.70      345.27     41.67 o 
  -2  20   7       81.07       58.78     41.84 o 
  -1  20   7     1151.02     1003.15     43.36 o 
   0  20   7      392.44      396.39     49.44 o 
   1  20   7      654.15      583.39     51.28 o 
   2  20   7       12.45      -56.96     97.72 o 
   3  20   7      100.18       97.46    102.13 o 
   4  20   7      108.81      176.50    105.85 o 
   5  20   7      488.81      402.92    106.69 o 
   6  20   7        0.51      -50.10     90.08 o 
   7  20   7       68.71       44.49     88.71 o 
   8  20   7        5.56        2.60    117.34 o 
   9  20   7      348.75      365.43    126.40 o 
  10  20   7        3.40        4.45    186.60 o 
  11  20   7       26.36       58.29    120.28 o 
 -12  21   7      299.03      132.90    115.54 o 
 -11  21   7      280.08      408.26    134.82 o 
 -10  21   7      203.43      247.26    120.78 o 
  -9  21   7      199.35      190.50    114.97 o 
  -8  21   7      241.96      288.83    123.90 o 
  -7  21   7      593.92      801.18    121.59 o 
  -6  21   7      715.61      737.71    118.29 o 
  -5  21   7       70.76       20.09     61.12 o 
  -4  21   7      437.46      357.93     49.60 o 
  -3  21   7      237.63      240.76     42.78 o 
  -2  21   7      214.67      172.59     41.75 o 
  -1  21   7       17.91       29.30     43.60 o 
   0  21   7      703.46      762.41     51.20 o 
   1  21   7     1690.65     1613.56     62.59 o 
   2  21   7       48.49        9.37     72.14 o 
   3  21   7      912.73      955.59     76.47 o 
   4  21   7      112.89       46.07     75.41 o 
   5  21   7      404.80      413.62     79.48 o 
   6  21   7       16.63      -27.48    117.80 o 
   7  21   7     1066.59     1123.28    100.80 o 
   8  21   7      573.41      805.26    142.10 o 
   9  21   7      340.71      440.37    187.83 o 
  10  21   7      122.11      130.59    212.96 o 
 -11  22   7        3.41      -10.50    130.45 o 
 -10  22   7      257.16      486.64    135.46 o 
  -9  22   7      273.60      164.74    130.86 o 
  -8  22   7     1469.78     1723.52    137.39 o 
  -7  22   7      765.46      887.94    119.75 o 
  -6  22   7        6.33       -5.04     69.25 o 
  -5  22   7      673.63      703.14     68.95 o 
  -4  22   7      699.84      666.94     69.79 o 
  -3  22   7      104.29       95.42     52.26 o 
  -2  22   7      429.18      470.87     44.99 o 
  -1  22   7      805.68      880.21     52.68 o 
   0  22   7       29.74       81.69     52.11 o 
   1  22   7     1399.14     1380.23     55.28 o 
   2  22   7       23.34        5.99     74.79 o 
   3  22   7      428.97      453.82     74.97 o 
   4  22   7        5.27       -1.32     76.04 o 
   5  22   7      662.57      653.51    116.15 o 
   6  22   7        1.42       -6.15     79.76 o 
   7  22   7      258.61      216.30     86.47 o 
   8  22   7       60.56       90.34    179.04 o 
   9  22   7      512.35      765.15    261.73 o 
 -10  23   7      486.93      474.94    139.28 o 
  -9  23   7       96.92      127.24    137.82 o 
  -8  23   7      225.15      237.35    131.90 o 
  -7  23   7     1272.70     1398.46     94.97 o 
  -6  23   7     1086.67     1183.57     76.06 o 
  -5  23   7      376.63      298.87     73.29 o 
  -4  23   7       87.06       17.58     71.85 o 
  -3  23   7       91.01       82.64     53.83 o 
  -2  23   7      218.58      249.60     53.89 o 
  -1  23   7      383.81      410.67     52.60 o 
   0  23   7      103.38      193.76     56.10 o 
   1  23   7      322.88      399.37    139.35 o 
   2  23   7       32.02       88.29     82.33 o 
   3  23   7      339.66      314.39     77.19 o 
   4  23   7      107.46      124.87     91.71 o 
   5  23   7      236.98      351.84     86.81 o 
   6  23   7      136.33      230.46     92.58 o 
   7  23   7     1446.70     1723.35    197.16 o 
   8  23   7       50.15        2.76    127.33 o 
  -9  24   7       91.22      117.21    128.09 o 
  -8  24   7      289.57      332.74    128.44 o 
  -7  24   7       58.84       35.22    133.90 o 
  -6  24   7       55.07       85.64    122.39 o 
  -5  24   7      121.96       47.60     71.06 o 
  -4  24   7      456.98      393.70     72.90 o 
  -3  24   7       46.65      -13.82     70.74 o 
  -2  24   7      479.42      689.48     63.16 o 
  -1  24   7      450.62      502.76     55.62 o 
   0  24   7      111.05      195.17     55.74 o 
   1  24   7        6.00       32.17     91.48 o 
   2  24   7       40.16      159.46     75.71 o 
   3  24   7     1152.78     1277.42    133.73 o 
   4  24   7       79.57      162.53     85.47 o 
   5  24   7      817.11      949.03    174.61 o 
   6  24   7       61.74       94.16     88.45 o 
  -7  25   7      272.36      348.85    140.44 o 
  -6  25   7        6.92      -34.45    126.24 o 
  -5  25   7      175.90      165.00    125.88 o 
  -4  25   7       24.85       -6.30    122.69 o 
  -3  25   7       56.66      -68.91    122.35 o 
  -2  25   7      404.85      577.15     92.57 o 
  -1  25   7       17.13      232.55     69.44 o 
   0  25   7      324.57      400.72     79.77 o 
   1  25   7      286.82      512.41    147.67 o 
   2  25   7        2.15       40.25    109.04 o 
   3  25   7      226.06      441.48     99.07 o 
   4  25   7       99.95      142.37     83.33 o 
   5  25   7       31.57       42.99    129.18 o 
  -5  26   7       53.81      -61.76    128.90 o 
  -4  26   7        8.83      -88.84    127.71 o 
  -3  26   7      156.30       84.04    128.26 o 
  -1  26   7      127.82      393.07    106.29 o 
   0  26   7       65.39      302.85    110.05 o 
   1  26   7        3.96      151.22    100.78 o 
   2  26   7       79.79      147.92    109.20 o 
   3  26   7      378.98      570.52    139.93 o 
   0  27   7      883.82     1197.58    113.32 o 
   1  27   7       13.92      131.88     83.99 o 
 -21   0   8        2.47      188.47    146.90 o 
 -20   0   8     4122.86     4257.44    150.37 o 
 -19   0   8       72.71       74.40    115.77 o 
 -18   0   8      162.59      185.32    120.50 o 
 -17   0   8       52.40       18.30    113.43 o 
 -16   0   8     8416.11     8380.47    135.15 o 
 -15   0   8      445.23      491.08     96.10 o 
 -14   0   8     8223.19     8061.82    115.51 o 
 -13   0   8      428.38      576.18     96.28 o 
 -12   0   8       48.79       44.15     65.81 o 
 -11   0   8       49.59       41.14     70.41 o 
 -10   0   8     1650.45     1630.36     48.12 o 
  -9   0   8     5088.97     5793.48    223.17 o 
  -8   0   8      312.87      294.92     30.83 o 
  -7   0   8    11304.21    11710.29    259.46 o 
  -6   0   8    23291.69    21608.32   1076.38 o 
  -5   0   8     2069.71     2334.22     48.37 o 
  -4   0   8    18670.92    18088.44    245.05 o 
  -3   0   8   177143.00   176051.64    715.67 o 
  -2   0   8     7575.35     7760.28     47.30 o 
  -1   0   8    13318.87    11673.38    177.89 o 
   0   0   8       67.08      291.89     97.48 o 
   1   0   8     1327.41     1157.24     20.85 o 
   2   0   8      247.34      213.23     31.12 o 
   3   0   8    40559.48    39506.73    385.43 o 
   4   0   8      270.74      337.64     39.51 o 
   5   0   8    15342.27    14446.92     80.98 o 
   6   0   8     4669.87     5150.73     64.21 o 
   7   0   8    14024.86    15021.16     96.28 o 
   8   0   8      857.04      821.65     67.59 o 
   9   0   8    13328.04    14080.47    110.98 o 
  10   0   8       79.69       36.30     76.59 o 
  11   0   8     1223.63     1257.97     82.40 o 
  12   0   8       61.02      -21.87     78.36 o 
  13   0   8     7367.05     7377.96    106.58 o 
  14   0   8      466.57      599.51     91.16 o 
  15   0   8     1014.50     1106.41     73.92 o 
  16   0   8      354.89      336.48    118.76 o 
  17   0   8        6.09       19.00    109.64 o 
  18   0   8      732.21      746.34    134.45 o 
 -21   1   8      534.80      550.21     96.98 o 
 -20   1   8      130.17      181.78     92.87 o 
 -19   1   8       63.50       79.50     89.90 o 
 -18   1   8     5587.35     5313.03     96.46 o 
 -17   1   8      854.78      788.45     79.14 o 
 -16   1   8     1786.48     1700.38    116.49 o 
 -15   1   8        9.90      152.67     68.50 o 
 -14   1   8     3278.12     3242.90     71.53 o 
 -13   1   8      315.43      482.83     68.59 o 
 -12   1   8     8532.63     8531.37    147.90 o 
 -11   1   8       43.07       16.13     29.23 o 
 -10   1   8     1428.00     1436.44     27.69 o 
  -9   1   8     3128.71     3083.35     27.75 o 
  -8   1   8    14549.90    14487.72    206.60 o 
  -7   1   8      416.65      468.70     21.36 o 
  -6   1   8    16082.81    15782.86    253.32 o 
  -5   1   8    23120.24    23998.29    214.66 o 
  -4   1   8    35551.33    38512.65    251.33 o 
  -3   1   8    11009.25    10119.32     74.97 o 
  -2   1   8     1720.77     2091.80     87.85 o 
  -1   1   8       45.44       78.63     20.13 o 
   0   1   8     1355.51     1764.79     17.35 o 
   1   1   8     5236.65     4992.66     48.62 o 
   2   1   8      175.67      145.34     23.45 o 
   3   1   8    15096.48    16041.69    157.02 o 
   4   1   8      757.59      971.28     30.55 o 
   5   1   8    13138.17    12705.24     53.34 o 
   6   1   8     4976.76     5280.24     47.29 o 
   7   1   8     8043.37     7648.56     93.32 o 
   8   1   8    10161.44    10358.44     65.19 o 
   9   1   8     1119.56     1013.62     55.33 o 
  10   1   8     5063.11     5377.23     44.63 o 
  11   1   8     3826.80     3743.57     60.08 o 
  12   1   8     2276.16     2188.62     61.34 o 
  13   1   8       69.42       42.04     59.82 o 
  14   1   8     3966.19     3961.06     70.22 o 
  15   1   8     1780.71     1637.76    115.41 o 
  16   1   8       92.07      147.95     78.95 o 
  17   1   8     1576.09     1565.30     83.90 o 
  18   1   8     2053.02     1987.09    100.16 o 
 -21   2   8      163.49      141.02     99.33 o 
 -20   2   8     1824.36     1821.61    104.59 o 
 -19   2   8      177.73      131.00     94.50 o 
 -18   2   8        3.58       19.13     78.64 o 
 -17   2   8      408.28      397.30     80.44 o 
 -16   2   8     1409.24     1517.47     80.25 o 
 -15   2   8      552.19      684.89     73.29 o 
 -14   2   8     2114.84     2168.89     72.23 o 
 -13   2   8       17.27      165.62    128.56 o 
 -12   2   8      817.86      812.99     88.74 o 
 -11   2   8       43.76       75.14     41.30 o 
 -10   2   8     8350.73     8556.93     39.39 o 
  -9   2   8     7326.43     7829.81     65.44 o 
  -8   2   8      116.17       95.32     30.27 o 
  -7   2   8    30317.38    29924.27    217.93 o 
  -6   2   8      449.79      341.61     26.33 o 
  -5   2   8     7591.12     7144.33    236.00 o 
  -4   2   8       27.32       62.10     25.54 o 
  -3   2   8    21519.36    21541.36    175.26 o 
  -2   2   8     3297.57     3500.65     27.48 o 
  -1   2   8     2769.59     2433.07     25.00 o 
   0   2   8      259.76      337.66     12.64 o 
   1   2   8      992.66      861.91     19.31 o 
   2   2   8     3766.44     3455.38     24.45 o 
   3   2   8    21455.45    22801.06     77.66 o 
   4   2   8     2965.62     2855.29     59.78 o 
   5   2   8     3208.39     3053.71     38.38 o 
   6   2   8      723.29      742.45     38.59 o 
   7   2   8    10375.21    10291.88    104.15 o 
   8   2   8     6343.01     5941.26     59.87 o 
   9   2   8    18282.27    18057.80    159.42 o 
  10   2   8      423.13      451.97     37.96 o 
  11   2   8     1605.99     1712.81     70.69 o 
  12   2   8     1179.16     1224.70     61.05 o 
  13   2   8     3762.64     3684.83     82.89 o 
  14   2   8     1802.38     1697.99     67.11 o 
  15   2   8      258.14      366.79     69.77 o 
  16   2   8     1292.22     1170.12     86.23 o 
  17   2   8      431.62      373.09     84.90 o 
  18   2   8      105.87       93.38     97.78 o 
 -21   3   8      107.42      143.95     88.62 o 
 -20   3   8      154.71      198.46     91.50 o 
 -19   3   8      150.41      186.37     89.09 o 
 -18   3   8     2170.87     2195.48     97.58 o 
 -17   3   8      391.24      294.45     82.67 o 
 -16   3   8      253.30      347.92     75.63 o 
 -15   3   8        3.82       99.31     77.06 o 
 -14   3   8      408.22      528.82     71.11 o 
 -13   3   8       58.83      159.86    108.30 o 
 -12   3   8     1373.43     1394.42     67.26 o 
 -11   3   8     2523.03     2992.49    121.97 o 
 -10   3   8       82.83      154.08     37.57 o 
  -9   3   8     1412.78     1545.56     38.13 o 
  -8   3   8     1166.13     1076.57     32.56 o 
  -7   3   8      131.18      109.52     28.72 o 
  -6   3   8      753.04      728.62     31.36 o 
  -5   3   8     6182.33     5813.88     37.37 o 
  -4   3   8     5343.75     5788.50     87.59 o 
  -3   3   8    10457.77    10769.98     83.78 o 
  -2   3   8     6688.83     6137.25     84.28 o 
  -1   3   8      569.91      620.34     20.19 o 
   0   3   8      130.54      183.22     10.25 o 
   1   3   8     2161.10     1708.96     20.16 o 
   2   3   8     2888.75     3464.27     36.62 o 
   3   3   8       26.45      -11.85     26.25 o 
   4   3   8      853.48     1130.78     30.56 o 
   5   3   8     7163.37     6720.35     50.81 o 
   6   3   8      140.45      107.41     36.58 o 
   7   3   8     2895.27     3279.63     49.97 o 
   8   3   8     3078.25     3138.59     53.07 o 
   9   3   8      145.05      114.12     40.97 o 
  10   3   8        7.53      -24.53     36.59 o 
  11   3   8     7797.55     7537.47     51.83 o 
  12   3   8     4645.19     4460.49     83.40 o 
  13   3   8      134.12       51.53     49.52 o 
  14   3   8       26.23       34.40     63.68 o 
  15   3   8       12.65       54.43     72.97 o 
  16   3   8      110.92       63.98     74.02 o 
  17   3   8     1721.81     1763.03     90.23 o 
  18   3   8     1170.98     1063.00     97.90 o 
 -21   4   8      526.86      577.81    109.92 o 
 -20   4   8      383.79      432.71     98.69 o 
 -19   4   8      237.10      223.50     95.55 o 
 -18   4   8       37.66       58.42     81.41 o 
 -17   4   8      207.92      224.60     75.85 o 
 -16   4   8       28.82      103.33     91.20 o 
 -15   4   8      134.90      257.77     71.73 o 
 -14   4   8     1681.19     1815.27     68.44 o 
 -13   4   8     1802.11     2034.64     67.85 o 
 -12   4   8      167.18      303.95     62.76 o 
 -11   4   8     1761.08     2106.82     63.35 o 
 -10   4   8     7513.11     7487.93    139.77 o 
  -9   4   8     3819.60     3835.50     59.08 o 
  -8   4   8     1903.17     2060.89     43.39 o 
  -7   4   8       83.75       91.92     33.16 o 
  -6   4   8       38.62       66.60     26.40 o 
  -5   4   8    12278.57    12934.42     64.57 o 
  -4   4   8     6114.48     6739.08     88.43 o 
  -3   4   8       83.77       58.30     19.01 o 
  -2   4   8     1378.16     1406.99     20.98 o 
  -1   4   8     9701.15     9251.09     54.09 o 
   0   4   8     1440.07     1318.81     16.88 o 
   1   4   8      840.15      801.11     19.18 o 
   2   4   8    18243.88    19216.56    121.75 o 
   3   4   8    12877.88    14104.13    157.92 o 
   4   4   8       35.68        7.84     27.65 o 
   5   4   8      747.19      622.31     32.66 o 
   6   4   8      467.32      489.83     39.42 o 
   7   4   8        9.41      -32.84     41.61 o 
   8   4   8     2791.33     2856.75     53.73 o 
   9   4   8     4192.16     4326.74     57.57 o 
  10   4   8      129.33       81.66     37.53 o 
  11   4   8      340.49      365.05     40.10 o 
  12   4   8        8.88      -22.51     54.27 o 
  13   4   8     2002.57     1842.99     65.39 o 
  14   4   8     1135.66      978.28     63.62 o 
  15   4   8      235.56      196.25     67.31 o 
  16   4   8      310.39      257.63     75.04 o 
  17   4   8      226.85      247.06     86.85 o 
  18   4   8      304.85      268.89     86.96 o 
 -21   5   8      109.40      221.01    139.21 o 
 -20   5   8       80.80        0.65     96.18 o 
 -19   5   8     1585.09     1569.81    105.11 o 
 -18   5   8      156.69      247.77     87.54 o 
 -17   5   8      772.15      668.92     78.19 o 
 -16   5   8      134.95      185.62     70.19 o 
 -15   5   8      104.78      124.07     71.14 o 
 -14   5   8      443.11      339.54     68.43 o 
 -13   5   8       18.13       67.81    105.03 o 
 -12   5   8        4.67       66.50    101.66 o 
 -11   5   8      959.72      874.39     68.97 o 
 -10   5   8       50.01       70.36     76.36 o 
  -9   5   8     1381.24     1469.81     40.11 o 
  -8   5   8      164.03      131.59     44.50 o 
  -7   5   8     2470.21     2230.96     33.14 o 
  -6   5   8      512.75      445.85     26.68 o 
  -5   5   8     4243.01     4478.49     48.27 o 
  -4   5   8    14249.72    14513.29    123.03 o 
  -3   5   8    10754.23    12276.16     77.47 o 
  -2   5   8     1550.71     1680.03     83.57 o 
  -1   5   8    16361.68    15620.24    135.31 o 
   0   5   8     5476.27     5407.91     26.59 o 
   1   5   8    35465.85    36213.56    194.55 o 
   2   5   8       25.37        8.86     20.29 o 
   3   5   8    10735.14    11770.90     85.96 o 
   4   5   8     3379.71     4249.02     37.84 o 
   5   5   8     1709.41     1767.66     37.44 o 
   6   5   8     1051.94     1066.02     39.25 o 
   7   5   8      465.60      402.96     48.69 o 
   8   5   8     3008.87     3236.39     79.06 o 
   9   5   8      814.21      861.80     42.65 o 
  10   5   8     3531.26     3669.81     45.36 o 
  11   5   8     1048.22     1031.92     41.41 o 
  12   5   8      981.94      973.81     45.75 o 
  13   5   8     1444.94     1395.56     66.02 o 
  14   5   8       30.22       45.23     65.42 o 
  15   5   8      610.52      534.97     69.16 o 
  16   5   8      425.25      327.74     78.34 o 
  17   5   8       49.78      103.04     91.27 o 
  18   5   8      178.23      185.25     94.64 o 
 -21   6   8      506.91      524.54    127.69 o 
 -20   6   8       88.80      131.65    124.90 o 
 -19   6   8      350.92      276.47     83.55 o 
 -18   6   8       77.23       50.72     83.62 o 
 -17   6   8       42.85       32.58     80.84 o 
 -16   6   8      101.45      138.73     74.34 o 
 -15   6   8      821.64      910.25     73.66 o 
 -14   6   8      143.52      161.35     65.82 o 
 -13   6   8     2546.08     2499.66     69.74 o 
 -12   6   8      203.89      241.10     76.46 o 
 -11   6   8      254.46      214.46    102.93 o 
 -10   6   8      295.13      361.30     82.56 o 
  -9   6   8     5468.50     5657.95     79.06 o 
  -8   6   8     7939.15     7790.44     55.38 o 
  -7   6   8     3074.17     2951.91     33.74 o 
  -6   6   8       14.64      136.93     26.38 o 
  -5   6   8    10148.54    10411.80    111.14 o 
  -4   6   8    14809.65    14793.04    114.08 o 
  -3   6   8     1331.98     1302.28     17.80 o 
  -2   6   8    12054.48    10378.37     57.02 o 
  -1   6   8      505.46      413.35     17.91 o 
   0   6   8     5136.84     5344.26     34.60 o 
   1   6   8    10738.82     9966.81     34.01 o 
   2   6   8    19480.13    22323.85    103.56 o 
   3   6   8        5.54       -6.47     22.53 o 
   4   6   8     1404.23     1388.90     32.41 o 
   5   6   8      386.95      391.50     35.04 o 
   6   6   8      145.00      157.65     37.87 o 
   7   6   8      546.62      522.38     43.87 o 
   8   6   8     3107.60     3132.72     51.65 o 
   9   6   8     1250.69     1214.10     39.93 o 
  10   6   8     2035.86     1701.89     41.00 o 
  11   6   8     3765.01     3537.87     63.55 o 
  12   6   8     1715.68     1547.39     47.60 o 
  13   6   8       89.76       64.96     62.04 o 
  14   6   8       69.14       63.20     68.78 o 
  15   6   8      800.05      927.22     77.55 o 
  16   6   8      144.72      197.58     73.35 o 
  17   6   8      735.46      568.75     66.59 o 
  18   6   8      212.29      167.02     89.96 o 
 -21   7   8     1045.28      831.52    123.97 o 
 -20   7   8        7.87       26.75     92.58 o 
 -19   7   8     1194.23     1220.64     89.65 o 
 -18   7   8      358.87      434.86     81.57 o 
 -17   7   8      911.65      959.58     80.10 o 
 -16   7   8       54.39       76.14     75.01 o 
 -15   7   8      374.47      330.31     68.31 o 
 -14   7   8      563.40      521.11     67.69 o 
 -13   7   8     1980.42     1775.19    133.37 o 
 -12   7   8        8.02       43.52     90.32 o 
 -11   7   8      831.06      773.64    182.45 o 
 -10   7   8     3814.73     3875.53    289.97 o 
  -9   7   8     3728.94     3805.36     90.49 o 
  -8   7   8     2977.83     2850.73     45.20 o 
  -7   7   8     8614.07     8188.52    138.37 o 
  -6   7   8     9606.30     9913.90     40.77 o 
  -5   7   8      615.65      563.07     24.38 o 
  -4   7   8    34668.37    35084.66    396.99 o 
  -3   7   8      221.12      335.47      8.66 o 
  -2   7   8       29.25       26.18     10.46 o 
  -1   7   8       49.84       21.98     13.81 o 
   0   7   8    15632.12    15047.79     81.08 o 
   1   7   8     3260.36     2836.98     35.99 o 
   2   7   8     2716.76     3274.15     26.23 o 
   3   7   8       39.08       53.74     23.64 o 
   4   7   8    10553.82    11295.68     50.09 o 
   5   7   8     1789.42     1877.62     38.49 o 
   6   7   8     4011.48     4269.73     78.65 o 
   7   7   8       76.43       82.39     41.50 o 
   8   7   8     1086.08     1044.51     40.05 o 
   9   7   8      855.00      760.87     35.13 o 
  10   7   8     2843.37     2788.44     46.96 o 
  11   7   8     1398.51     1140.43     47.55 o 
  12   7   8      145.87      135.85     45.06 o 
  13   7   8     1442.42     1541.73     55.88 o 
  14   7   8       90.36      133.74     64.94 o 
  15   7   8      645.93      541.12     72.26 o 
  16   7   8      361.71      325.50     77.24 o 
  17   7   8        3.01       16.79     77.86 o 
  18   7   8       45.24       31.35     93.74 o 
 -20   8   8       12.37     -102.63    127.83 o 
 -19   8   8     1618.96     1684.43     94.03 o 
 -18   8   8       14.44       11.83     82.95 o 
 -17   8   8      761.74      650.92     75.61 o 
 -16   8   8      141.18      202.21     81.65 o 
 -15   8   8     3505.56     3622.20     78.66 o 
 -14   8   8      101.12      127.02     87.76 o 
 -13   8   8      135.81      138.84     80.23 o 
 -12   8   8     4183.23     4159.06     65.38 o 
 -11   8   8     6270.11     6129.21    158.76 o 
 -10   8   8      641.01      591.62    116.14 o 
  -9   8   8      734.56      788.75     63.85 o 
  -8   8   8       96.77      175.07     34.25 o 
  -7   8   8      345.34      277.42     31.86 o 
  -6   8   8      689.71      591.72     26.89 o 
  -5   8   8    16865.98    17198.41     74.30 o 
  -4   8   8     1117.94     1207.15     14.39 o 
  -3   8   8       55.71       70.04     36.41 o 
  -2   8   8     8022.80     7545.43     56.63 o 
  -1   8   8     1417.66     1220.84     56.23 o 
   0   8   8       16.17       34.55     14.44 o 
   1   8   8      326.88      336.88     19.06 o 
   2   8   8     9271.89     8850.81     60.58 o 
   3   8   8     9498.14     9054.90    105.57 o 
   4   8   8      257.11      190.33     30.66 o 
   5   8   8      785.73      852.63     35.94 o 
   6   8   8     2210.20     2349.52     42.48 o 
   7   8   8     1922.32     1933.53     41.88 o 
   8   8   8     5022.73     5145.76     88.26 o 
   9   8   8     3940.87     3498.00     58.45 o 
  10   8   8       21.78       35.31     43.50 o 
  11   8   8        7.54       -5.13     44.22 o 
  12   8   8      914.03      913.35     48.94 o 
  13   8   8      912.84      930.03     49.44 o 
  14   8   8      625.00      674.54     70.70 o 
  15   8   8      950.60      911.67     78.62 o 
  16   8   8      163.29      133.09     73.02 o 
  17   8   8      495.80      494.04     78.15 o 
 -20   9   8       47.18     -113.36    147.08 o 
 -19   9   8       20.90       -0.95    125.74 o 
 -18   9   8      550.34      348.94    139.41 o 
 -17   9   8      130.20      -14.25    132.19 o 
 -16   9   8       76.67      161.01    138.81 o 
 -15   9   8       42.32       38.46     66.06 o 
 -14   9   8     1055.23     1218.00    129.80 o 
 -13   9   8     1418.82     1602.82    119.47 o 
 -12   9   8     4460.08     4331.49     82.59 o 
 -11   9   8       59.45       70.13    100.30 o 
 -10   9   8     4507.50     4501.70    225.84 o 
  -9   9   8      147.01      207.70     47.67 o 
  -8   9   8     4427.90     4451.35     42.65 o 
  -7   9   8      475.98      475.14     31.83 o 
  -6   9   8     4311.51     4437.84     32.45 o 
  -5   9   8     1536.28     1554.18     19.28 o 
  -4   9   8     7417.57     7440.13    141.70 o 
  -3   9   8     5480.51     5549.61     51.34 o 
  -2   9   8     1206.05     1335.56     40.03 o 
  -1   9   8      739.72      763.91     43.73 o 
   0   9   8     5100.23     4985.38     33.62 o 
   1   9   8    18948.34    18722.07    125.14 o 
   2   9   8    10045.57    10333.22     46.47 o 
   3   9   8       18.73       21.73     20.90 o 
   4   9   8     2909.44     2979.26     40.33 o 
   5   9   8     2682.80     2918.98     65.86 o 
   6   9   8     2089.90     1968.83     46.53 o 
   7   9   8     1224.21     1273.00     48.82 o 
   8   9   8        2.38        5.34     39.43 o 
   9   9   8     1052.57     1051.93     42.80 o 
  10   9   8     1369.39     1269.33     45.50 o 
  11   9   8     1411.65     1297.39     67.32 o 
  12   9   8       26.93        0.74     45.48 o 
  13   9   8      174.87      138.12     48.41 o 
  14   9   8     1281.50     1351.43     68.83 o 
  15   9   8     1252.11     1343.31     75.36 o 
  16   9   8       91.60       64.68     70.30 o 
  17   9   8       84.77      -34.40     84.40 o 
 -19  10   8      439.29      347.82    149.88 o 
 -18  10   8      561.58      488.76    134.18 o 
 -17  10   8      373.86      257.10    124.79 o 
 -16  10   8       36.74     -124.82    124.82 o 
 -15  10   8      138.86      120.44    112.27 o 
 -14  10   8      402.83      337.49    114.87 o 
 -13  10   8      762.29      630.15    108.89 o 
 -12  10   8     3100.54     3091.38     63.78 o 
 -11  10   8     1502.25     1601.73     55.85 o 
 -10  10   8       20.75      107.86     41.37 o 
  -9  10   8     1107.47     1170.31     60.51 o 
  -8  10   8      103.40       57.55     37.87 o 
  -7  10   8       14.24      -22.65     29.54 o 
  -6  10   8     2880.47     2834.52     27.14 o 
  -5  10   8     4066.22     3641.20     54.58 o 
  -4  10   8     2190.56     2098.84     48.07 o 
  -3  10   8     2461.21     2790.79     45.71 o 
  -2  10   8     1837.82     1723.61     46.20 o 
  -1  10   8     8156.34     7694.24     66.70 o 
   0  10   8      549.02      418.11     30.46 o 
   1  10   8      552.18      611.53     21.26 o 
   2  10   8      864.79      611.42     37.35 o 
   3  10   8     4368.89     4565.47     35.40 o 
   4  10   8     3374.35     3289.56     40.23 o 
   5  10   8        3.07        9.85     38.36 o 
   6  10   8     1260.14     1299.47     45.85 o 
   7  10   8      411.79      443.82     41.81 o 
   8  10   8       70.00        8.80     40.32 o 
   9  10   8     1838.95     1698.42     48.92 o 
  10  10   8     1194.13     1039.66     46.88 o 
  11  10   8        9.07       21.49     45.52 o 
  12  10   8      231.55      222.15     48.59 o 
  13  10   8      530.36      500.69     49.62 o 
  14  10   8       16.26        2.97     52.14 o 
  15  10   8       73.83       50.50     70.79 o 
  16  10   8      119.68      107.32     75.41 o 
  17  10   8       33.81       14.75     85.56 o 
 -19  11   8      333.77      119.21    129.52 o 
 -18  11   8     1742.97     1523.58    141.00 o 
 -17  11   8       54.98     -123.01    123.01 o 
 -16  11   8       26.95      -23.67    110.03 o 
 -15  11   8      130.37      -39.95    120.22 o 
 -14  11   8      567.00      518.97    108.82 o 
 -13  11   8     1242.71     1155.50    105.79 o 
 -12  11   8     1149.87     1522.05     90.41 o 
 -11  11   8      578.17      533.82     61.45 o 
 -10  11   8     2242.98     2029.60     51.34 o 
  -9  11   8      128.11      194.66     52.48 o 
  -8  11   8     3333.22     3343.96     54.29 o 
  -7  11   8       87.80       77.88     53.98 o 
  -6  11   8       80.97       78.74     54.28 o 
  -5  11   8      329.14      364.87     48.42 o 
  -4  11   8       22.25       -9.04     46.00 o 
  -3  11   8      512.63      526.18     45.43 o 
  -2  11   8       32.27       92.28     50.31 o 
  -1  11   8      168.13      199.38     37.31 o 
   0  11   8       29.70       26.57     37.07 o 
   1  11   8      379.68      373.37     20.46 o 
   2  11   8      825.28      836.22     27.62 o 
   3  11   8     2065.80     2032.04     32.51 o 
   4  11   8      233.84      227.71     36.52 o 
   5  11   8     1844.84     1630.87     44.62 o 
   6  11   8       35.59        7.00     37.10 o 
   7  11   8     1267.84     1254.40     41.20 o 
   8  11   8       27.69      -11.84     40.52 o 
   9  11   8      593.65      607.81     44.36 o 
  10  11   8       30.09       -7.96     44.88 o 
  11  11   8     2704.99     2662.66     52.53 o 
  12  11   8       13.56       14.10     50.06 o 
  13  11   8      114.99       99.90     53.14 o 
  14  11   8      175.64      145.44     60.70 o 
  15  11   8      411.45      387.78     72.26 o 
  16  11   8       46.58       33.54     77.78 o 
  17  11   8      177.57       46.30    112.12 o 
 -19  12   8      113.72       26.09     85.34 o 
 -18  12   8      206.60       22.66    144.29 o 
 -17  12   8       65.62     -131.49    138.73 o 
 -16  12   8       54.53      -22.44    116.07 o 
 -15  12   8      179.39      -39.05    119.87 o 
 -14  12   8      798.13      715.69    103.20 o 
 -13  12   8      165.68      178.84     95.63 o 
 -12  12   8        1.11       91.74     67.77 o 
 -11  12   8      579.86      685.98     63.29 o 
 -10  12   8      187.56      361.16     49.42 o 
  -9  12   8     1051.87      953.41     48.93 o 
  -8  12   8       66.48       43.37     49.99 o 
  -7  12   8       48.10      -25.19     59.62 o 
  -6  12   8      853.54      842.01     58.80 o 
  -5  12   8      299.64      227.43     51.82 o 
  -4  12   8      300.06      324.68     49.07 o 
  -3  12   8       97.10       96.91     47.51 o 
  -2  12   8       42.08       45.14     44.04 o 
  -1  12   8      959.19     1134.01     38.77 o 
   0  12   8     1590.84     1784.78     42.35 o 
   1  12   8      338.31      324.84     41.11 o 
   2  12   8       35.28       53.05     25.83 o 
   3  12   8     3766.03     3671.64     35.92 o 
   4  12   8     2261.67     2209.07     42.56 o 
   5  12   8      255.60      236.87     45.66 o 
   6  12   8     2685.97     2546.18     41.30 o 
   7  12   8       60.97       55.68     39.23 o 
   8  12   8      982.17     1040.91     43.39 o 
   9  12   8      408.79      461.98     44.58 o 
  10  12   8       92.78       53.83     45.12 o 
  11  12   8        8.96       28.95     47.45 o 
  12  12   8       69.31       44.60     49.22 o 
  13  12   8      164.83      122.90     53.00 o 
  14  12   8      206.06      196.57     56.03 o 
  15  12   8      525.14      467.58     92.48 o 
  16  12   8      226.67      123.69     65.14 o 
  17  12   8      120.43      142.09     82.52 o 
 -19  13   8      607.45      432.43    109.39 o 
 -18  13   8      945.05     1054.67     95.53 o 
 -17  13   8        6.66      -71.40    130.40 o 
 -16  13   8       97.20      217.07    125.38 o 
 -15  13   8      204.58      248.48    112.49 o 
 -14  13   8       56.86       86.81     95.92 o 
 -13  13   8      117.56      166.19     65.63 o 
 -12  13   8     2084.16     2176.60     72.25 o 
 -11  13   8       37.21       82.83     53.45 o 
 -10  13   8       48.17       98.81     52.52 o 
  -9  13   8      289.52      256.15     49.24 o 
  -8  13   8       34.18        9.13     47.96 o 
  -7  13   8      584.89      443.53     56.81 o 
  -6  13   8      108.43       85.63     54.68 o 
  -5  13   8     1383.56     1155.88     56.92 o 
  -4  13   8      339.60      378.63     52.50 o 
  -3  13   8      689.18      648.58     49.79 o 
  -2  13   8      248.64      342.14     47.34 o 
  -1  13   8      750.90      654.26     37.30 o 
   0  13   8     1586.87     1512.99     44.55 o 
   1  13   8      494.47      497.64     43.49 o 
   2  13   8     2787.84     2597.99     48.87 o 
   3  13   8     3857.42     3900.06     51.66 o 
   4  13   8      626.52      559.15     55.07 o 
   5  13   8     2029.10     2015.94     43.23 o 
   6  13   8     1471.75     1481.09     40.11 o 
   7  13   8     1286.75     1281.50     42.05 o 
   8  13   8     1235.61     1096.21     48.31 o 
   9  13   8       50.45       52.70     44.92 o 
  10  13   8      676.23      541.77     46.71 o 
  11  13   8      857.01      882.52     50.56 o 
  12  13   8       11.49       36.41     50.66 o 
  13  13   8      749.09      798.46     81.45 o 
  14  13   8        1.13       12.62     54.96 o 
  15  13   8       38.29       41.10     59.45 o 
  16  13   8        7.07        5.88     70.08 o 
  17  13   8       66.72      127.09    119.12 o 
 -19  14   8       49.90       33.02    110.09 o 
 -18  14   8     1291.40     1326.82     84.61 o 
 -17  14   8      163.41      249.43     79.12 o 
 -16  14   8      435.23      534.74     83.88 o 
 -15  14   8      229.90      221.76     74.92 o 
 -14  14   8      113.00      129.88     69.76 o 
 -13  14   8      512.15      566.65     71.09 o 
 -12  14   8     1249.14     1272.99     56.97 o 
 -11  14   8      102.41      102.73     55.27 o 
 -10  14   8      179.64      250.31     53.99 o 
  -9  14   8     3352.80     3232.96     61.78 o 
  -8  14   8     2612.19     2975.37     86.58 o 
  -7  14   8        0.75      -13.87     54.88 o 
  -6  14   8        2.49       -3.93     59.92 o 
  -5  14   8     2164.48     2187.29     56.55 o 
  -4  14   8      138.50       57.17     51.54 o 
  -3  14   8      716.41      577.61     49.94 o 
  -2  14   8     2666.49     2794.72     44.27 o 
  -1  14   8        1.20       23.73     38.37 o 
   0  14   8     4211.91     4409.98     92.44 o 
   1  14   8      897.63      738.01     44.76 o 
   2  14   8      921.42      736.77     42.60 o 
   3  14   8       63.56      -39.03     39.26 o 
   4  14   8      495.88      480.59     74.55 o 
   5  14   8     1569.97     1474.17     64.68 o 
   6  14   8      704.70      638.73     49.18 o 
   7  14   8     2174.18     1963.01     55.42 o 
   8  14   8     1132.51     1126.10     57.76 o 
   9  14   8      709.04      701.29     57.60 o 
  10  14   8      377.48      365.39     57.03 o 
  11  14   8      218.78      218.97     48.18 o 
  12  14   8      104.41      153.81     51.74 o 
  13  14   8        1.45       64.16     52.88 o 
  14  14   8        5.46       79.38     63.70 o 
  15  14   8      872.50      781.59    117.14 o 
  16  14   8      139.30       92.81    119.00 o 
 -18  15   8       47.53       41.88     84.87 o 
 -17  15   8      963.68     1019.91     84.18 o 
 -16  15   8        5.49      129.40    126.17 o 
 -15  15   8       49.28       67.13     75.35 o 
 -14  15   8      312.69      450.02     71.34 o 
 -13  15   8      883.16      946.28     74.51 o 
 -12  15   8       68.92       84.61     55.65 o 
 -11  15   8      238.08      327.35     55.22 o 
 -10  15   8      561.35      608.15     52.98 o 
  -9  15   8      300.28      322.56     53.95 o 
  -8  15   8     1443.41     1363.10     74.62 o 
  -7  15   8     4385.41     4400.97    247.99 o 
  -6  15   8     8563.71     7869.26    409.85 o 
  -5  15   8     2562.45     2549.54    125.64 o 
  -4  15   8     1274.97     1218.67     50.93 o 
  -3  15   8       42.13       29.96     45.99 o 
  -2  15   8       60.75       33.49     38.80 o 
  -1  15   8     1589.85     1446.80    111.27 o 
   0  15   8     8219.85     7968.03     57.96 o 
   1  15   8      469.55      519.75     43.50 o 
   2  15   8      296.43      244.69     37.41 o 
   3  15   8      558.95      496.66     50.71 o 
   4  15   8      332.06      331.64     50.41 o 
   5  15   8      242.44      155.31     48.64 o 
   6  15   8     3131.80     2999.31     58.17 o 
   7  15   8      852.40      859.19     54.35 o 
   8  15   8      141.97       96.35     52.13 o 
   9  15   8       55.14       18.72     54.27 o 
  10  15   8     2540.19     2574.65     62.28 o 
  11  15   8       55.93       54.71     60.03 o 
  12  15   8      283.01      424.21    107.80 o 
  13  15   8      344.25      386.60    101.21 o 
  14  15   8      137.78      270.02    180.73 o 
  15  15   8       41.31       26.39    120.66 o 
 -17  16   8      443.76      539.35     83.78 o 
 -16  16   8      143.94      152.77     82.93 o 
 -15  16   8     1101.86     1281.58     81.89 o 
 -14  16   8        1.30       37.55     74.65 o 
 -13  16   8      109.95      199.38     74.07 o 
 -12  16   8      478.48      423.82     58.08 o 
 -11  16   8     2153.17     2229.56     65.24 o 
 -10  16   8        2.91       18.52     52.44 o 
  -9  16   8     5779.03     6474.51    105.46 o 
  -8  16   8     4213.67     4285.77    339.85 o 
  -7  16   8      631.96      603.39     57.62 o 
  -6  16   8       10.63       35.49     53.03 o 
  -5  16   8      255.67      262.99     49.99 o 
  -4  16   8     1476.79     1462.12     52.22 o 
  -3  16   8       13.76       13.26     47.06 o 
  -2  16   8     2399.38     2415.42     53.82 o 
  -1  16   8      777.72      743.44     39.44 o 
   0  16   8     1555.48     1479.48     39.16 o 
   1  16   8       76.72       31.75     48.61 o 
   2  16   8     9505.47     9557.57     60.34 o 
   3  16   8     1607.90     1584.70     50.06 o 
   4  16   8     2435.38     2362.65     53.67 o 
   5  16   8      632.43      560.20     65.42 o 
   6  16   8      108.18       93.90     48.91 o 
   7  16   8       10.02      -46.04     50.68 o 
   8  16   8     4684.94     4774.10     93.37 o 
   9  16   8      534.23      548.98     99.05 o 
  10  16   8      316.51      189.81     99.36 o 
  11  16   8        7.82       81.10    104.60 o 
  12  16   8       11.60      122.67    111.67 o 
  13  16   8      364.83      442.14    138.74 o 
  14  16   8      182.67      138.00    122.11 o 
 -17  17   8     1730.22     1897.42    120.89 o 
 -16  17   8        9.12        3.70     84.24 o 
 -15  17   8       35.92       48.86     80.38 o 
 -14  17   8      175.68      220.72     78.56 o 
 -13  17   8      477.42      643.37     75.05 o 
 -12  17   8       59.59       79.15     74.24 o 
 -11  17   8     2247.87     2253.94     72.04 o 
 -10  17   8     1696.78     2044.70     81.99 o 
  -9  17   8      122.56      217.99     60.26 o 
  -8  17   8      906.02      853.30    139.62 o 
  -7  17   8     4279.79     4240.01    188.05 o 
  -6  17   8     2899.51     2820.26     50.92 o 
  -5  17   8     1091.78     1041.36     52.79 o 
  -4  17   8     2029.29     1833.04     55.17 o 
  -3  17   8     3753.30     3662.32     40.91 o 
  -2  17   8      324.74      302.93     35.08 o 
  -1  17   8     3338.18     2994.28     39.81 o 
   0  17   8     6392.73     6100.85     50.16 o 
   1  17   8      729.12      784.07     40.77 o 
   2  17   8     1364.30     1504.79     64.24 o 
   3  17   8       69.11       11.80     45.91 o 
   4  17   8     2630.46     2751.19     55.80 o 
   5  17   8       12.91      -39.07     93.12 o 
   6  17   8     5378.88     5567.34    115.49 o 
   7  17   8      349.91      248.22    106.12 o 
   8  17   8       12.64       40.12    105.30 o 
   9  17   8      952.76      819.02    107.70 o 
  10  17   8     2023.75     2068.57    112.20 o 
  11  17   8       15.00       91.25    110.48 o 
  12  17   8      363.55      463.89    116.63 o 
  13  17   8       11.60       67.91    165.82 o 
 -16  18   8        3.17       11.41    119.08 o 
 -15  18   8     1304.85     1392.64     87.10 o 
 -14  18   8       56.09       43.59     78.43 o 
 -13  18   8      290.67      260.39     73.25 o 
 -12  18   8      743.45      905.10     97.50 o 
 -11  18   8      712.85      788.87    113.54 o 
 -10  18   8       31.03      -25.67     63.24 o 
  -9  18   8     1704.50     1887.67    112.21 o 
  -8  18   8     1020.79     1118.91    156.22 o 
  -7  18   8      275.06      303.62     55.74 o 
  -6  18   8     1928.88     2054.86    198.55 o 
  -5  18   8      377.94      446.06     43.09 o 
  -4  18   8       51.33       17.13     34.98 o 
  -3  18   8      136.23      159.85     35.00 o 
  -2  18   8     1726.22     1701.48     38.99 o 
  -1  18   8     2072.83     1840.39     42.35 o 
   0  18   8       85.85       47.91     39.96 o 
   1  18   8      855.08      772.18     70.51 o 
   2  18   8     1919.65     2191.29    107.08 o 
   3  18   8      360.02      179.14     91.18 o 
   4  18   8     5288.57     5795.03    119.62 o 
   5  18   8       26.86      -15.88     96.34 o 
   6  18   8      357.69      356.14    106.38 o 
   7  18   8       10.96      -15.50     99.22 o 
   8  18   8     3175.57     3565.72    121.22 o 
   9  18   8       47.93      164.27    115.49 o 
  10  18   8      173.82      321.27    116.71 o 
  11  18   8      487.58      533.07    231.95 o 
  12  18   8      149.72       84.25    192.27 o 
  13  18   8       60.22      117.22     86.96 o 
 -16  19   8      193.24      171.85    105.44 o 
 -15  19   8        0.61      -19.09    106.48 o 
 -14  19   8       18.87       -6.01     76.14 o 
 -13  19   8     1537.53     1556.50     93.89 o 
 -12  19   8        6.88      -17.34     73.47 o 
 -11  19   8      711.97      748.70    152.04 o 
 -10  19   8       91.99       66.14     67.77 o 
  -9  19   8      647.31      713.16     75.00 o 
  -8  19   8       89.06      146.31     60.84 o 
  -7  19   8     1758.50     1923.25    141.49 o 
  -6  19   8     2430.65     2281.12    171.25 o 
  -5  19   8      147.63       80.40     42.63 o 
  -4  19   8     1414.29     1247.07     38.67 o 
  -3  19   8      184.74      136.15     36.39 o 
  -2  19   8      404.16      414.67     49.47 o 
  -1  19   8      391.70      320.64     58.58 o 
   0  19   8     4996.46     4785.73     66.66 o 
   1  19   8        2.31       13.25     73.08 o 
   2  19   8      333.11      354.56     84.26 o 
   3  19   8     1054.37      965.57     97.52 o 
   4  19   8     1669.80     1589.56    103.03 o 
   5  19   8       97.59       11.18    107.17 o 
   6  19   8     2351.93     2691.99    108.87 o 
   7  19   8       90.16       20.61    114.35 o 
   8  19   8       23.94       64.05    105.30 o 
   9  19   8      139.76      252.44    112.73 o 
  10  19   8      189.23      209.06    116.73 o 
  11  19   8       82.22       78.23    147.68 o 
  12  19   8      435.86      472.11    175.96 o 
 -13  20   8       43.97       13.45    126.91 o 
 -12  20   8       90.85      112.89    129.55 o 
 -11  20   8      210.70      240.13    126.18 o 
 -10  20   8       35.31       43.24    112.60 o 
  -9  20   8     1412.18     1669.29    116.82 o 
  -8  20   8      846.72     1001.74    122.51 o 
  -7  20   8       92.92       67.17    109.54 o 
  -6  20   8      882.85      747.80    118.18 o 
  -5  20   8     1424.20     1327.01     50.51 o 
  -4  20   8      769.51      797.60     50.34 o 
  -3  20   8     1115.13     1027.61     43.34 o 
  -2  20   8     1945.69     2041.17     46.08 o 
  -1  20   8        0.71      -23.95     54.45 o 
   0  20   8      263.77      224.72     60.81 o 
   1  20   8      495.83      463.27     60.14 o 
   2  20   8      314.70      340.62     92.69 o 
   3  20   8      380.02      335.40     96.09 o 
   4  20   8     3071.42     3169.81    109.35 o 
   5  20   8        0.65      -34.14    102.34 o 
   6  20   8      252.21      193.41    115.40 o 
   7  20   8       11.47       37.45    106.40 o 
   8  20   8     1697.45     1853.71     89.75 o 
   9  20   8       11.39       37.99    109.95 o 
  10  20   8      200.77      275.07    181.76 o 
  11  20   8      470.06      509.11    146.65 o 
 -12  21   8        5.58      -77.59    120.17 o 
 -11  21   8       20.45      111.85    132.81 o 
 -10  21   8       12.27       58.19    122.88 o 
  -9  21   8        7.26       80.17    120.36 o 
  -8  21   8      857.68      914.39    130.22 o 
  -7  21   8      460.32      468.75    114.09 o 
  -6  21   8      516.60      549.78    123.27 o 
  -5  21   8      588.39      505.73     66.11 o 
  -4  21   8      217.81      252.09     51.90 o 
  -3  21   8       42.36        1.71     42.99 o 
  -2  21   8        5.26        9.18     42.77 o 
  -1  21   8      685.92      621.32     52.21 o 
   0  21   8      559.63      623.51     51.66 o 
   1  21   8      291.07      244.11     53.53 o 
   2  21   8       78.59       63.63     97.23 o 
   3  21   8      235.87      264.97    106.94 o 
   4  21   8      576.72      558.98    111.00 o 
   5  21   8      907.11      875.99     93.24 o 
   6  21   8     1660.81     1687.72     82.28 o 
   7  21   8        3.46        1.22     86.02 o 
   8  21   8      733.45      815.37    107.89 o 
   9  21   8        0.30       61.79    189.56 o 
  10  21   8      245.05      309.13    163.04 o 
 -11  22   8       94.08       -6.87    128.33 o 
 -10  22   8       15.65       52.25    133.61 o 
  -9  22   8      513.84      448.30    133.43 o 
  -8  22   8      356.19      469.98    134.10 o 
  -7  22   8      373.40      521.94    121.19 o 
  -6  22   8      454.21      383.46     74.26 o 
  -5  22   8      135.00       65.41     71.86 o 
  -4  22   8      382.76      343.90     71.80 o 
  -3  22   8     1051.43     1035.31     55.78 o 
  -2  22   8      324.34      359.90     45.82 o 
  -1  22   8     1658.96     1593.80     54.98 o 
   0  22   8      223.56      229.93     55.30 o 
   1  22   8       33.94       37.68     52.44 o 
   2  22   8      944.91      908.30     76.36 o 
   3  22   8     1516.37     1695.88    143.20 o 
   4  22   8      414.64      318.59     89.26 o 
   5  22   8       30.86       71.81    169.15 o 
   6  22   8       59.05       13.16    134.95 o 
   7  22   8      596.76      677.50    102.82 o 
   8  22   8       34.39      130.07    231.32 o 
 -10  23   8      302.40      345.04    142.26 o 
  -9  23   8        1.67       89.84    138.72 o 
  -8  23   8     1597.83     1755.69    139.58 o 
  -7  23   8      116.05      125.64     69.45 o 
  -6  23   8      345.03      296.80     74.73 o 
  -5  23   8      254.41      157.67     74.89 o 
  -4  23   8       22.82      -69.22     73.73 o 
  -3  23   8       93.34      109.79     56.42 o 
  -2  23   8       14.28       35.14     64.69 o 
  -1  23   8     1203.94     1166.12     55.83 o 
   0  23   8      136.45      112.61     54.04 o 
   1  23   8      249.23      357.90     74.74 o 
   2  23   8        1.17        7.31     78.45 o 
   3  23   8       21.11       42.15    101.21 o 
   4  23   8      387.41      381.98     81.84 o 
   5  23   8     1160.64     1389.33    121.42 o 
   6  23   8       23.09       66.44     87.07 o 
   7  23   8       19.28       97.85     91.72 o 
  -8  24   8       87.57      115.15    126.86 o 
  -7  24   8      257.20      288.13     77.87 o 
  -6  24   8       71.30       75.43     69.82 o 
  -5  24   8        0.48      -74.47     74.47 o 
  -4  24   8      140.11       87.97     75.68 o 
  -3  24   8       80.70      109.65     73.82 o 
  -2  24   8      303.90      458.39     68.68 o 
  -1  24   8      852.09      822.09     59.84 o 
   0  24   8      556.01      610.76     59.74 o 
   1  24   8      156.15      146.47     76.82 o 
   2  24   8       33.86       87.47     81.15 o 
   3  24   8     1827.96     1989.55     84.81 o 
   4  24   8       30.12      146.96     93.97 o 
   5  24   8        1.25       28.16     87.22 o 
   6  24   8      145.27      205.72     99.61 o 
  -7  25   8       18.45      -53.20    141.84 o 
  -6  25   8        4.77      -47.79    129.02 o 
  -5  25   8      214.03      146.31    128.69 o 
  -4  25   8        5.55      -47.08     75.34 o 
  -3  25   8      751.46      914.66     99.08 o 
  -2  25   8      411.60      650.25     69.15 o 
  -1  25   8        2.54      186.41     69.82 o 
   0  25   8        6.28       84.39     77.72 o 
   1  25   8      861.91     1105.44    121.52 o 
   2  25   8       57.10      101.77    120.72 o 
   3  25   8       47.52      136.13     82.10 o 
   4  25   8      100.95      146.65    130.26 o 
  -5  26   8       41.62      -92.25    130.69 o 
  -4  26   8        1.49     -129.77    129.77 o 
  -1  26   8     1045.58     1370.67     68.92 o 
   0  26   8      154.45      275.76     79.44 o 
   1  26   8       63.15      127.65     85.46 o 
   2  26   8       96.77      172.66    150.87 o 
   3  26   8       85.97       89.96    125.44 o 
   0  27   8      130.44      266.14    104.34 o 
   1  27   8      297.19      298.80    119.14 o 
 -21   1   9      222.22      162.72     92.96 o 
 -20   1   9      106.17      118.03     93.42 o 
 -19   1   9      218.22      110.03     90.88 o 
 -18   1   9        9.01      -39.63     85.10 o 
 -17   1   9      624.00      577.93     77.21 o 
 -16   1   9        0.25       34.37     73.20 o 
 -15   1   9       62.07       59.52     69.34 o 
 -14   1   9     1661.25     1741.25     68.09 o 
 -13   1   9      123.75      163.76     40.69 o 
 -12   1   9     1210.54     1098.90     43.18 o 
 -11   1   9      459.55      453.93     28.94 o 
 -10   1   9     1235.95     1534.51     46.23 o 
  -9   1   9      171.51      137.92     25.19 o 
  -8   1   9     3060.41     2866.42     34.63 o 
  -7   1   9        2.64      -29.25     29.25 o 
  -6   1   9     1268.64     1187.34     35.97 o 
  -5   1   9       60.53       82.02     29.36 o 
  -4   1   9    11317.89    12233.79     84.29 o 
  -3   1   9     2367.10     2499.20     41.66 o 
  -2   1   9     2325.75     2858.69     30.72 o 
  -1   1   9    11733.48    12591.29    112.26 o 
   0   1   9    12484.78    12504.95     54.56 o 
   1   1   9      145.24      256.69     14.60 o 
   2   1   9     7182.57     7937.47     41.09 o 
   3   1   9     5543.61     6058.04     40.21 o 
   4   1   9     1410.69     1530.25     33.82 o 
   5   1   9       41.83      128.14     36.75 o 
   6   1   9     1248.58     1290.37     42.47 o 
   7   1   9      131.64      140.45     43.48 o 
   8   1   9     3442.18     3326.73     57.49 o 
   9   1   9     1958.68     1845.26     55.32 o 
  10   1   9      363.24      364.77     35.96 o 
  11   1   9      374.49      350.74     55.04 o 
  12   1   9      536.67      581.09     61.51 o 
  13   1   9      525.49      591.17     60.31 o 
  14   1   9     1181.30     1266.03     65.28 o 
  15   1   9       28.94      120.02     75.38 o 
  16   1   9        2.42       16.65     79.32 o 
  17   1   9      205.19      250.72     82.63 o 
  18   1   9       99.52      148.43     98.71 o 
 -21   2   9      477.16      517.13    110.27 o 
 -20   2   9      425.16      460.28     98.59 o 
 -19   2   9      110.81       15.98     92.49 o 
 -18   2   9       20.61        7.60     78.14 o 
 -17   2   9       10.50       39.36     78.66 o 
 -16   2   9     1322.56     1383.77     79.78 o 
 -15   2   9      832.66      854.25     71.59 o 
 -14   2   9      204.12      377.84     65.93 o 
 -13   2   9      387.16      404.42     45.48 o 
 -12   2   9     2229.20     2246.74     47.12 o 
 -11   2   9      481.82      661.10     40.99 o 
 -10   2   9      236.52      285.18     25.91 o 
  -9   2   9     2908.08     3367.89     57.01 o 
  -8   2   9      991.91      919.03     32.42 o 
  -7   2   9     8782.73     9054.88     87.34 o 
  -6   2   9      548.99      620.86     27.43 o 
  -5   2   9     5243.68     5394.22     51.13 o 
  -4   2   9      802.53      776.51     29.12 o 
  -3   2   9     6236.14     6232.10     58.20 o 
  -2   2   9     5714.54     5389.40     47.77 o 
  -1   2   9     1331.55     1284.18     24.25 o 
   0   2   9     7231.15     7469.91     63.89 o 
   1   2   9      503.68      540.35     18.99 o 
   2   2   9    22248.65    23629.05    166.29 o 
   3   2   9      637.57      704.56     30.34 o 
   4   2   9     1796.26     2042.76     35.33 o 
   5   2   9      270.54      185.78     36.44 o 
   6   2   9    11043.82    11570.29     61.35 o 
   7   2   9     1204.96     1131.05     47.48 o 
   8   2   9       17.50       25.13     48.83 o 
   9   2   9     1500.58     1455.84     53.72 o 
  10   2   9     3258.91     3272.68     41.70 o 
  11   2   9       43.31       -8.40     56.33 o 
  12   2   9       20.29       14.06     55.71 o 
  13   2   9     2027.90     2073.65     65.98 o 
  14   2   9       79.23       98.39     58.08 o 
  15   2   9     2067.40     1959.30    140.39 o 
  16   2   9      611.99      578.57     73.34 o 
  17   2   9      273.87      362.02     87.05 o 
  18   2   9       76.42      197.89     98.13 o 
 -21   3   9       31.96      -40.82     91.98 o 
 -20   3   9       76.55       -1.03     86.54 o 
 -19   3   9     1670.14     1648.16     96.86 o 
 -18   3   9       77.21      105.77     83.44 o 
 -17   3   9      884.70      793.97     76.21 o 
 -16   3   9      366.50      553.93     76.82 o 
 -15   3   9     1893.38     2145.10     86.90 o 
 -14   3   9       93.14      -48.53     48.53 o 
 -13   3   9     1956.29     2094.09     46.15 o 
 -12   3   9      226.73      271.18     45.00 o 
 -11   3   9     2249.05     2379.95     45.36 o 
 -10   3   9     6007.91     5960.30    100.20 o 
  -9   3   9     3649.50     3690.32     56.55 o 
  -8   3   9     1936.95     1822.09     50.37 o 
  -7   3   9     1323.53     1101.56     30.54 o 
  -6   3   9    16017.38    17116.92    159.22 o 
  -5   3   9     5616.99     5994.63     38.70 o 
  -4   3   9     3371.92     3039.83     30.21 o 
  -3   3   9     1526.82     1484.72     24.64 o 
  -2   3   9     3595.53     3435.94     27.12 o 
  -1   3   9     3289.02     3558.77     39.59 o 
   0   3   9      472.73      684.44     14.28 o 
   1   3   9      821.06      849.07     21.52 o 
   2   3   9     7321.59     7476.08     31.97 o 
   3   3   9     5930.45     7144.04     42.30 o 
   4   3   9    16464.44    16364.96    291.74 o 
   5   3   9     1209.51     1340.40     38.92 o 
   6   3   9      389.48      360.19     41.43 o 
   7   3   9      714.14      716.64     58.69 o 
   8   3   9    12085.08    12094.01    177.73 o 
   9   3   9      135.35       78.85     50.68 o 
  10   3   9       80.45       10.12     37.90 o 
  11   3   9      659.24      571.22     40.40 o 
  12   3   9      514.38      438.93     56.63 o 
  13   3   9      472.40      446.45     57.47 o 
  14   3   9      988.38      925.43     66.49 o 
  15   3   9       73.97      107.54     75.01 o 
  16   3   9        0.60       45.82     77.10 o 
  17   3   9      217.39      201.89     88.47 o 
  18   3   9      326.96      324.31     90.09 o 
 -21   4   9      588.92      469.29    104.21 o 
 -20   4   9        7.32       39.50     90.61 o 
 -19   4   9       23.76       -2.46     89.76 o 
 -18   4   9        2.26      -77.24     79.42 o 
 -17   4   9     1347.58     1450.43     80.66 o 
 -16   4   9     2359.02     2179.36     76.45 o 
 -15   4   9     4501.84     4429.52     78.91 o 
 -14   4   9     2409.36     2474.63     72.72 o 
 -13   4   9     1236.49     1454.51     47.95 o 
 -12   4   9      282.71      289.37     44.23 o 
 -11   4   9     4275.78     4587.57     72.18 o 
 -10   4   9        8.73       46.59     55.22 o 
  -9   4   9     1756.80     1597.15     52.83 o 
  -8   4   9    14588.46    15053.27     67.65 o 
  -7   4   9      540.67      704.62     31.30 o 
  -6   4   9    11612.62    11692.12    109.27 o 
  -5   4   9     7783.12     8037.62     87.15 o 
  -4   4   9      389.06      296.39     25.22 o 
  -3   4   9     3860.02     3723.42     40.70 o 
  -2   4   9     5243.17     5443.79     45.19 o 
  -1   4   9     1536.93     1831.31     24.47 o 
   0   4   9      267.95      240.89     19.23 o 
   1   4   9      407.12      269.55     20.12 o 
   2   4   9    12065.18    11934.62     38.17 o 
   3   4   9      963.57      881.59     29.60 o 
   4   4   9     3122.79     3353.73     38.98 o 
   5   4   9      259.32      157.52     34.52 o 
   6   4   9    12444.80    11990.40     61.82 o 
   7   4   9     1384.88     1330.87     47.22 o 
   8   4   9     6243.84     6262.55     61.66 o 
   9   4   9       95.93      133.16     49.53 o 
  10   4   9     1332.29     1426.24     40.93 o 
  11   4   9     6859.84     6935.47     58.77 o 
  12   4   9     3224.13     3232.72     64.94 o 
  13   4   9        8.92      -26.32     48.30 o 
  14   4   9      459.17      510.45     63.62 o 
  15   4   9     1380.71     1507.41    131.87 o 
  16   4   9     2167.28     2109.79     81.95 o 
  17   4   9       12.46       91.44     89.89 o 
  18   4   9       19.50        5.32    134.09 o 
 -21   5   9       80.73      177.93    136.59 o 
 -20   5   9      121.88      132.09     92.13 o 
 -19   5   9     2014.75     1942.61     99.63 o 
 -18   5   9       50.94      -15.52     83.27 o 
 -17   5   9      987.39      859.96     77.67 o 
 -16   5   9      212.09      196.31     71.99 o 
 -15   5   9     1176.38     1338.43     77.36 o 
 -14   5   9      390.53      434.21     77.41 o 
 -13   5   9     5930.73     6131.18     76.03 o 
 -12   5   9      620.97      547.08     55.54 o 
 -11   5   9      700.57      811.97     62.45 o 
 -10   5   9      296.20      314.46     41.77 o 
  -9   5   9     7598.66     7834.47     74.15 o 
  -8   5   9     9121.41     9888.82     48.61 o 
  -7   5   9    11801.56    12859.83     63.37 o 
  -6   5   9    26267.90    28567.66    209.45 o 
  -5   5   9     7093.20     6713.69    116.23 o 
  -4   5   9     1643.49     2265.15     24.32 o 
  -3   5   9     8078.12     7729.53    142.13 o 
  -2   5   9     7829.80     8266.19     76.65 o 
  -1   5   9      534.53      490.41     20.68 o 
   0   5   9    30702.77    29609.83    239.61 o 
   1   5   9       60.44       42.11     19.80 o 
   2   5   9     4465.57     4487.26     28.80 o 
   3   5   9      367.94      387.84     28.92 o 
   4   5   9     3857.48     3501.95    129.66 o 
   5   5   9       44.22       62.78     36.32 o 
   6   5   9     1532.49     1437.13     51.90 o 
   7   5   9       78.23       80.85     45.66 o 
   8   5   9     5293.21     5109.68    104.44 o 
   9   5   9      278.71      177.65     38.81 o 
  10   5   9      899.52     1057.60     41.41 o 
  11   5   9     1586.76     1542.76     44.52 o 
  12   5   9      341.04      351.40     39.70 o 
  13   5   9     1072.07     1188.15     68.67 o 
  14   5   9      146.56      125.24     68.35 o 
  15   5   9        0.79       -3.13     69.85 o 
  16   5   9      118.59      157.32     78.58 o 
  17   5   9      228.92      190.73     84.55 o 
 -21   6   9     2754.16     2541.96    138.01 o 
 -20   6   9       15.22       -2.88     91.67 o 
 -19   6   9       45.58       61.70     90.73 o 
 -18   6   9      119.31       95.42     88.51 o 
 -17   6   9     1189.83     1088.28     80.65 o 
 -16   6   9      398.63      372.24     93.83 o 
 -15   6   9     7431.02     7479.69    100.05 o 
 -14   6   9      631.83      527.21     67.25 o 
 -13   6   9     4829.95     4650.03    208.30 o 
 -12   6   9       45.46       17.63     55.12 o 
 -11   6   9     8297.50     8375.10     81.78 o 
 -10   6   9      970.75      938.15     47.64 o 
  -9   6   9     1343.53     1407.48     49.10 o 
  -8   6   9     8557.60     9511.16    109.82 o 
  -7   6   9       22.18      -17.72     30.39 o 
  -6   6   9     3331.66     3678.58     31.66 o 
  -5   6   9     8315.74     8561.10    121.51 o 
  -4   6   9    17726.25    16204.51    125.64 o 
  -3   6   9     2912.97     3063.34     88.49 o 
  -2   6   9     8538.33     7764.11    147.83 o 
  -1   6   9     1367.32     1140.80     30.70 o 
   0   6   9     4052.38     4328.23     81.59 o 
   1   6   9     2113.45     1973.29     23.15 o 
   2   6   9     5340.21     4802.37     29.82 o 
   3   6   9        0.47      -13.13     24.17 o 
   4   6   9       78.21      164.01     32.06 o 
   5   6   9      475.09      521.16     37.01 o 
   6   6   9     1794.90     1907.29     43.17 o 
   7   6   9       31.01       28.95     45.16 o 
   8   6   9      334.80      515.72     46.98 o 
   9   6   9       11.54       -6.82     38.82 o 
  10   6   9     1992.86     2072.55     44.60 o 
  11   6   9     1885.00     1663.98     41.07 o 
  12   6   9     2890.24     2734.94     51.92 o 
  13   6   9     2335.90     2356.49     72.27 o 
  14   6   9      124.76      144.50     71.35 o 
  15   6   9     1162.38     1239.30     80.61 o 
  16   6   9      579.76      630.45     77.62 o 
  17   6   9       16.67       54.06     80.71 o 
 -20   7   9       24.27        3.03     92.23 o 
 -19   7   9      843.75      814.32     87.52 o 
 -18   7   9      651.20      702.20     87.38 o 
 -17   7   9      433.02      529.15     77.55 o 
 -16   7   9      225.85      319.26     73.11 o 
 -15   7   9      469.88      377.28     68.33 o 
 -14   7   9      393.66      399.63     74.59 o 
 -13   7   9     8856.28     8426.61     80.52 o 
 -12   7   9     1773.75     1935.40     48.66 o 
 -11   7   9     1388.48     1451.04     53.72 o 
 -10   7   9     1864.45     1918.77     52.04 o 
  -9   7   9     1422.44     1548.78     41.78 o 
  -8   7   9     2756.38     3034.83     60.93 o 
  -7   7   9     3434.04     3250.92     56.41 o 
  -6   7   9     2887.21     3061.66     47.77 o 
  -5   7   9     3343.20     3718.85     46.53 o 
  -4   7   9      626.96      719.62     18.32 o 
  -3   7   9     8327.50     8113.72     79.62 o 
  -2   7   9    16586.71    15128.28     68.90 o 
  -1   7   9     5345.59     5107.96     79.44 o 
   0   7   9    15031.71    15158.31     36.39 o 
   1   7   9     1384.88     1353.11     22.57 o 
   2   7   9     1179.42     1260.81     24.34 o 
   3   7   9      865.54     1075.72     27.22 o 
   4   7   9     7428.32     6957.29    142.08 o 
   5   7   9      774.45      765.81     37.52 o 
   6   7   9     6723.20     6723.63     88.89 o 
   7   7   9     1069.69     1019.85     45.58 o 
   8   7   9     2573.42     2528.29     63.53 o 
   9   7   9      312.93      286.13     38.59 o 
  10   7   9     4077.92     3966.44     49.62 o 
  11   7   9      936.11     1081.40     47.02 o 
  12   7   9      823.38      858.19     47.10 o 
  13   7   9      403.59      357.77     47.77 o 
  14   7   9       56.53       63.36     67.43 o 
  15   7   9      203.13      225.17     72.09 o 
  16   7   9      168.34      187.04     77.67 o 
  17   7   9       46.79       40.30     79.89 o 
 -20   8   9       97.78      -19.33    152.30 o 
 -19   8   9      126.01      142.13    141.75 o 
 -18   8   9      176.87      182.03     83.00 o 
 -17   8   9      501.63      488.26     74.86 o 
 -16   8   9      550.70      545.89    119.68 o 
 -15   8   9      431.39      296.77     68.90 o 
 -14   8   9      175.73      102.34     65.54 o 
 -13   8   9      704.00      641.02     61.89 o 
 -12   8   9        5.32      -16.80     46.00 o 
 -11   8   9     3805.42     3756.98     65.30 o 
 -10   8   9     1990.84     2021.55     46.07 o 
  -9   8   9      363.92      455.30     38.72 o 
  -8   8   9      476.53      411.73     35.46 o 
  -7   8   9     1864.03     1836.33     34.86 o 
  -6   8   9      210.18      286.92     25.27 o 
  -5   8   9     3464.89     3734.06     30.66 o 
  -4   8   9     8235.00     8097.13     58.28 o 
  -3   8   9     3872.23     3566.93     54.71 o 
  -2   8   9     2608.45     2426.27     57.92 o 
  -1   8   9     1028.82      960.77     18.62 o 
   0   8   9     1517.66     1547.93     22.91 o 
   1   8   9    11222.51    11573.27     42.36 o 
   2   8   9     9504.73     8738.27     41.75 o 
   3   8   9     1748.98     1942.61     33.40 o 
   4   8   9     2851.07     2724.68     38.26 o 
   5   8   9      914.17     1014.76     44.78 o 
   6   8   9     2071.30     2097.06     44.40 o 
   7   8   9     2368.52     2144.38     47.22 o 
   8   8   9     3041.26     3151.62     38.52 o 
   9   8   9     2849.59     2964.61     66.24 o 
  10   8   9     1387.49     1134.64     46.58 o 
  11   8   9       67.70       28.82     45.11 o 
  12   8   9     1961.14     1734.02     50.10 o 
  13   8   9     1165.91     1142.42     51.05 o 
  14   8   9      234.81      176.54     73.47 o 
  15   8   9      993.82      944.94     79.93 o 
  16   8   9       32.69       21.96     75.00 o 
  17   8   9      122.34       69.48     77.88 o 
 -20   9   9      148.44      -12.63    128.67 o 
 -19   9   9      489.89      502.33    148.06 o 
 -18   9   9      304.34      188.32    142.41 o 
 -17   9   9       14.83      -53.49     73.15 o 
 -16   9   9       43.19      -23.56    116.19 o 
 -15   9   9     1000.44      990.91    101.32 o 
 -14   9   9      558.18      590.68     73.15 o 
 -13   9   9     2853.92     2841.28     63.85 o 
 -12   9   9     2863.43     2721.78     57.07 o 
 -11   9   9     5598.24     6347.01     61.40 o 
 -10   9   9     5277.59     5197.68     50.09 o 
  -9   9   9      466.70      544.92     41.02 o 
  -8   9   9     4354.71     4406.80     69.82 o 
  -7   9   9     3307.44     3282.79     40.87 o 
  -6   9   9     7473.67     7725.19     67.64 o 
  -5   9   9      904.43      659.27     17.26 o 
  -4   9   9      471.24      511.71     44.72 o 
  -3   9   9      467.50      446.81     45.01 o 
  -2   9   9    17064.22    17063.84     87.69 o 
  -1   9   9     4659.70     3941.86    148.77 o 
   0   9   9      115.10      165.03     18.64 o 
   1   9   9      134.43      159.66     21.09 o 
   2   9   9      100.08       93.55     23.71 o 
   3   9   9     1455.75     1278.86     29.24 o 
   4   9   9      259.47      316.70     32.58 o 
   5   9   9     6507.72     6759.85    158.97 o 
   6   9   9       67.44       58.52     33.23 o 
   7   9   9     2178.98     1988.21     50.10 o 
   8   9   9      408.43      287.98     39.94 o 
   9   9   9      761.69      808.59     42.50 o 
  10   9   9     4581.63     4145.91     52.53 o 
  11   9   9     2781.60     2777.75     76.36 o 
  12   9   9      616.14      584.94     47.86 o 
  13   9   9      125.70       62.60     48.98 o 
  14   9   9      513.27      524.50     68.83 o 
  15   9   9      863.42      816.21     73.82 o 
  16   9   9      130.60       79.90     72.29 o 
  17   9   9       57.09      -29.88     83.94 o 
 -19  10   9      103.53      -40.66    126.07 o 
 -18  10   9        4.66      -39.74     74.24 o 
 -17  10   9       27.24      -42.34     70.53 o 
 -16  10   9     4130.48     4281.07    147.12 o 
 -15  10   9        7.77      -33.61     64.47 o 
 -14  10   9      372.19      243.75     67.16 o 
 -13  10   9      398.43      408.25     98.26 o 
 -12  10   9     2951.75     3146.48     67.32 o 
 -11  10   9      464.38      613.84     60.21 o 
 -10  10   9     2912.61     2929.15     64.33 o 
  -9  10   9     3754.58     4434.32     70.55 o 
  -8  10   9      132.64      162.67     57.58 o 
  -7  10   9      134.16      147.65     54.12 o 
  -6  10   9     2446.43     2376.21     65.24 o 
  -5  10   9     2355.95     2094.36    110.02 o 
  -4  10   9     6124.10     6207.69     58.62 o 
  -3  10   9     3141.43     2909.85     51.43 o 
  -2  10   9       39.29       39.41     40.98 o 
  -1  10   9      256.82      235.99     40.15 o 
   0  10   9     2060.92     1803.12     69.94 o 
   1  10   9    11541.60    11517.39     91.13 o 
   2  10   9      160.49      215.13     25.68 o 
   3  10   9     1526.54     1522.29     36.04 o 
   4  10   9     2006.97     1980.00     41.05 o 
   5  10   9     1187.17     1246.81     42.04 o 
   6  10   9      707.07      771.96     44.72 o 
   7  10   9     2221.55     2560.05     48.66 o 
   8  10   9     1612.73     1459.64     51.40 o 
   9  10   9      190.41      185.84     44.21 o 
  10  10   9      350.52      371.42     46.80 o 
  11  10   9      414.68      376.69     46.10 o 
  12  10   9      508.29      474.39     50.88 o 
  13  10   9      322.27      281.58     52.80 o 
  14  10   9      519.75      432.80     53.91 o 
  15  10   9        8.29       12.65     72.21 o 
  16  10   9      671.61      712.97     94.58 o 
  17  10   9       94.11      -29.66     86.62 o 
 -19  11   9       52.68     -150.02    150.02 o 
 -18  11   9      250.73      250.55     88.60 o 
 -17  11   9      447.72      295.40    106.34 o 
 -16  11   9       32.13       33.13     87.65 o 
 -15  11   9      562.00      390.69     72.33 o 
 -14  11   9     1881.19     1924.91     73.30 o 
 -13  11   9        4.07       49.53     78.77 o 
 -12  11   9     4634.42     4820.73    135.55 o 
 -11  11   9     3723.67     4346.74     72.79 o 
 -10  11   9     1408.34     1517.21     64.13 o 
  -9  11   9       39.34       28.46     59.91 o 
  -8  11   9      766.49      769.53     62.85 o 
  -7  11   9     9648.78    10021.23    362.89 o 
  -6  11   9     1615.61     1439.81     69.01 o 
  -5  11   9     4586.24     4714.48    119.64 o 
  -4  11   9     3646.68     3484.18    128.27 o 
  -3  11   9     1285.57     1209.27     71.04 o 
  -2  11   9      594.79      544.41     44.01 o 
  -1  11   9     6987.17     7095.86     78.46 o 
   0  11   9       96.24      166.79     40.91 o 
   1  11   9     6853.84     6514.29    102.58 o 
   2  11   9      250.89      261.13     27.25 o 
   3  11   9     5600.01     5154.20     38.99 o 
   4  11   9     2104.30     2143.46     56.68 o 
   5  11   9      821.05      801.36     41.26 o 
   6  11   9      453.99      401.75     42.87 o 
   7  11   9       16.82       31.79     37.92 o 
   8  11   9     2005.37     2028.85     62.19 o 
   9  11   9     2182.28     2086.99     48.59 o 
  10  11   9     1389.00     1258.16     48.40 o 
  11  11   9     1052.94      912.71     47.74 o 
  12  11   9     1103.95     1040.92     51.88 o 
  13  11   9      269.94      177.05     53.45 o 
  14  11   9        1.10        0.29     56.72 o 
  15  11   9      670.75      640.11     76.49 o 
  16  11   9     1518.43     1434.34    141.77 o 
  17  11   9       35.90      -78.95    112.49 o 
 -19  12   9      177.40       80.92    128.74 o 
 -18  12   9      336.01      275.05     79.13 o 
 -17  12   9      829.18      886.97     89.05 o 
 -16  12   9     4039.92     4035.57     87.75 o 
 -15  12   9      446.09      504.73     73.18 o 
 -14  12   9      138.04      146.08     68.59 o 
 -13  12   9      565.31      491.17     70.09 o 
 -12  12   9     3803.11     3684.70     72.72 o 
 -11  12   9      796.36      908.85     65.75 o 
 -10  12   9     4274.15     4390.17     81.09 o 
  -9  12   9     1255.89     1359.42     60.95 o 
  -8  12   9      543.95      543.10     60.31 o 
  -7  12   9       19.66       49.99     57.03 o 
  -6  12   9     2061.41     1876.35    117.03 o 
  -5  12   9     1707.24     1555.48     96.83 o 
  -4  12   9      630.85      492.36     50.79 o 
  -3  12   9     1116.93     1155.19     50.36 o 
  -2  12   9     1003.85     1082.09     50.51 o 
  -1  12   9      111.05      148.14     41.67 o 
   0  12   9       43.69       30.39     42.63 o 
   1  12   9    12163.58    11747.95     91.40 o 
   2  12   9       59.23       80.70     43.10 o 
   3  12   9      120.48      123.32     31.24 o 
   4  12   9      832.49      996.78     40.35 o 
   5  12   9      492.74      537.56     41.13 o 
   6  12   9     1384.45     1265.06     39.92 o 
   7  12   9     5054.13     5286.07     86.58 o 
   8  12   9      798.31      715.35     42.79 o 
   9  12   9      741.03      653.65     46.29 o 
  10  12   9     2110.02     2309.32     51.06 o 
  11  12   9     1015.91      981.09     49.11 o 
  12  12   9        0.78        7.55     50.73 o 
  13  12   9      898.92      979.33     61.36 o 
  14  12   9     2731.57     3035.97     90.60 o 
  15  12   9       92.71       46.38     73.76 o 
  16  12   9      229.34      127.66     65.39 o 
  17  12   9       43.33     -137.50    137.50 o 
 -19  13   9      545.84      398.63    111.23 o 
 -18  13   9     1126.63     1156.20     84.13 o 
 -17  13   9      552.85      608.91     78.58 o 
 -16  13   9        2.37       76.93     78.24 o 
 -15  13   9     1325.03     1342.86     74.62 o 
 -14  13   9     2425.08     2151.31     83.28 o 
 -13  13   9       50.28       17.12     66.95 o 
 -12  13   9      483.19      436.92     67.96 o 
 -11  13   9      589.17      665.88     68.52 o 
 -10  13   9     1337.94     1395.30     66.28 o 
  -9  13   9      121.63       89.07     62.02 o 
  -8  13   9    10752.04    11066.14    195.52 o 
  -7  13   9     2824.27     2913.10    140.50 o 
  -6  13   9     1010.85     1023.63     57.03 o 
  -5  13   9       60.42      122.95     55.39 o 
  -4  13   9     1012.38     1075.57     56.19 o 
  -3  13   9     6614.90     6041.97    114.63 o 
  -2  13   9        8.93       37.86     48.56 o 
  -1  13   9     7497.95     7101.65    269.91 o 
   0  13   9       18.09      -17.78     44.15 o 
   1  13   9     4275.72     4408.54     54.11 o 
   2  13   9        0.71      -13.05     44.44 o 
   3  13   9      285.08      269.32     44.68 o 
   4  13   9     1484.13     1553.82     60.61 o 
   5  13   9     8011.85     8017.72    140.37 o 
   6  13   9       36.19      -25.60     37.80 o 
   7  13   9     2129.22     1838.48     44.26 o 
   8  13   9      153.62      105.76     43.10 o 
   9  13   9     5321.31     4904.85     64.06 o 
  10  13   9        3.10      -11.27     47.21 o 
  11  13   9      616.72      511.11     49.10 o 
  12  13   9     1802.75     2120.28     69.15 o 
  13  13   9      148.04      221.62     59.65 o 
  14  13   9      989.80      967.85     68.23 o 
  15  13   9       95.17       -9.34     72.85 o 
  16  13   9      637.50      466.81     63.46 o 
 -19  14   9        3.02       38.04    110.35 o 
 -18  14   9       16.12       75.63     87.77 o 
 -17  14   9       52.30      118.17    122.67 o 
 -16  14   9     4078.57     3956.41     91.81 o 
 -15  14   9       20.79       29.01     74.94 o 
 -14  14   9      310.93      327.37     72.42 o 
 -13  14   9       35.81       -3.65     66.91 o 
 -12  14   9     2186.55     2280.50     73.42 o 
 -11  14   9       24.25       -5.15     64.16 o 
 -10  14   9     3214.00     3691.50    156.11 o 
  -9  14   9      176.47      145.50     63.03 o 
  -8  14   9       29.35       91.10     60.11 o 
  -7  14   9      664.14      484.28     62.79 o 
  -6  14   9     1201.18     1082.76     56.13 o 
  -5  14   9     2725.97     2604.48     57.97 o 
  -4  14   9       12.93      -25.51     52.16 o 
  -3  14   9     4863.79     4462.78     60.14 o 
  -2  14   9     6978.09     6777.80     52.54 o 
  -1  14   9      904.21      969.35     46.17 o 
   0  14   9      443.38      476.61     44.95 o 
   1  14   9       91.32       94.42     44.99 o 
   2  14   9      387.78      417.77     42.99 o 
   3  14   9     1472.14     1519.75     54.84 o 
   4  14   9      163.19      102.59     68.05 o 
   5  14   9      487.61      409.51     51.15 o 
   6  14   9     1185.36     1209.72     55.73 o 
   7  14   9     1675.33     1657.69     76.78 o 
   8  14   9      846.53      760.67     56.74 o 
   9  14   9     1046.39      948.81     59.01 o 
  10  14   9     2263.70     2270.42     66.45 o 
  11  14   9      367.61      276.30     59.26 o 
  12  14   9       38.61       63.72     65.82 o 
  13  14   9      208.50      252.64     63.52 o 
  14  14   9     2857.06     3093.22    148.24 o 
  15  14   9       76.38      -51.44     71.39 o 
 -18  15   9     1475.07     1570.54     90.20 o 
 -17  15   9      606.00      532.66     87.39 o 
 -16  15   9        6.05       41.49     81.49 o 
 -15  15   9        0.92       37.64     75.57 o 
 -14  15   9     1373.61     1416.35     77.66 o 
 -13  15   9        0.84      -20.56     72.59 o 
 -12  15   9       14.22       -6.88     64.16 o 
 -11  15   9       95.74        8.94     64.32 o 
 -10  15   9       31.54       25.23     62.33 o 
  -9  15   9     2066.32     1797.61     84.16 o 
  -8  15   9     1536.00     1643.21    169.93 o 
  -7  15   9      193.88      213.60     55.19 o 
  -6  15   9       47.16       12.46     51.24 o 
  -5  15   9      356.84      317.94     53.37 o 
  -4  15   9       17.31        7.01     48.95 o 
  -3  15   9      931.79     1028.74     50.64 o 
  -2  15   9       97.53      131.72     39.32 o 
  -1  15   9     2400.37     2431.86     49.63 o 
   0  15   9        2.62       12.35     42.39 o 
   1  15   9     1703.79     1755.30     48.93 o 
   2  15   9      279.02      251.71     42.33 o 
   3  15   9      538.71      467.79     45.13 o 
   4  15   9      268.35      289.05     49.02 o 
   5  15   9     8376.98     8125.24     90.29 o 
   6  15   9        2.93      -26.59     50.67 o 
   7  15   9        3.54      -44.95     52.66 o 
   8  15   9       13.74       -5.32     52.87 o 
   9  15   9     1617.62     1489.37     61.08 o 
  10  15   9       29.59        8.02     59.97 o 
  11  15   9       30.38       60.01     61.46 o 
  12  15   9      938.11     1066.89     80.57 o 
  13  15   9       19.00      112.25    104.36 o 
  14  15   9       36.77      249.17    110.07 o 
  15  15   9        9.34      -34.93    121.39 o 
 -17  16   9      413.95      469.12     90.51 o 
 -16  16   9      503.52      541.00     79.95 o 
 -15  16   9      105.15       94.68     75.78 o 
 -14  16   9       37.68       45.06     72.85 o 
 -13  16   9       15.27       -0.65     76.86 o 
 -12  16   9      966.90      880.83     68.80 o 
 -11  16   9        2.58        6.74     65.49 o 
 -10  16   9      394.74      465.47     69.78 o 
  -9  16   9      198.00      215.81     62.00 o 
  -8  16   9      674.69      607.55     59.47 o 
  -7  16   9     2503.65     2465.84    102.58 o 
  -6  16   9        2.70       -8.79     55.25 o 
  -5  16   9        5.24      -15.79     50.98 o 
  -4  16   9       27.26        7.99     52.63 o 
  -3  16   9     1495.43     1523.17     44.77 o 
  -2  16   9        7.09      -29.97     39.83 o 
  -1  16   9       14.16        6.42     42.86 o 
   0  16   9      552.64      511.50     43.84 o 
   1  16   9      244.51      234.25     45.52 o 
   2  16   9        0.86      -23.16     49.08 o 
   3  16   9     5985.71     6221.24     63.08 o 
   4  16   9      951.09      791.34     51.16 o 
   5  16   9      621.37      484.85     51.50 o 
   6  16   9      460.98      390.19     53.73 o 
   7  16   9      616.03      638.20     55.81 o 
   8  16   9        4.11       16.77     55.82 o 
   9  16   9      184.50      146.49     59.11 o 
  10  16   9      137.47      138.26    105.34 o 
  11  16   9      160.07      245.54    103.21 o 
  12  16   9       42.25       69.94    108.77 o 
  13  16   9      688.35      798.02    115.19 o 
  14  16   9      488.53      560.12    132.93 o 
 -17  17   9       18.75       36.30    130.17 o 
 -16  17   9       62.58       25.93     80.58 o 
 -15  17   9       59.96       32.20     76.76 o 
 -14  17   9      260.45      301.96     75.53 o 
 -13  17   9       28.28       71.38     78.86 o 
 -12  17   9      333.50      329.04     71.27 o 
 -11  17   9       13.89      -18.04     67.53 o 
 -10  17   9        4.87       -9.73     67.78 o 
  -9  17   9       15.54       13.64     61.85 o 
  -8  17   9        6.98       67.37     64.12 o 
  -7  17   9       18.11       27.26     58.51 o 
  -6  17   9     1011.56      952.87     58.79 o 
  -5  17   9     2120.76     2150.75     92.00 o 
  -4  17   9      341.54      295.81     51.71 o 
  -3  17   9      762.12      615.56     43.54 o 
  -2  17   9      602.41      639.80     42.66 o 
  -1  17   9      112.70       91.26     45.34 o 
   0  17   9      425.21      361.54     44.65 o 
   1  17   9        6.77      -28.35     40.07 o 
   2  17   9      336.18      260.62     42.15 o 
   3  17   9      156.29      105.63     48.24 o 
   4  17   9      116.27      143.09     61.97 o 
   5  17   9      334.80      272.60     70.43 o 
   6  17   9        0.77       -9.60     51.95 o 
   7  17   9        2.47       32.63     96.23 o
[truncated: 582,252 more chars]
